# Supplementary material for: Identification of Genes Potentially Associated with the Fertility Instability of S-Type Cytoplasmic Male Sterility in Maize via Bulked Segregant RNA-Seq
Source: PLoS One. 2016 Sep 26;11(9):e0163489. doi: 10.1371/journal.pone.0163489 (PMC5036866; doi:10.1371/journal.pone.0163489)
Supplement: S1 Table — (XLSX) [file pone.0163489.s002.xlsx]

## Sheet: S1 Table
S1 Table. Primers used in QPCR .
Gene	Primer Sequence（5’-3’）	Length (bp)
Actin	TCCATCATGAAGTGCGACGT	114
	AGTAATCTCCTTGCTCATGC
GRMZM2G434669	CCACTCCGAAAGCCAGCTA	100
	CGACCATCTCATGCGGGG
GRMZM2G010338	CGAATGGCTTGGTATTGCGA	145
	ACTGAACTGCATCTCCACGA
GRMZM2G127173	CCACGTTACACTGGAATGGC	129
	GCACGTCAATTCACCCATGT
GRMZM2G315401	GACCAGTACGCCGGGTTC	109
	TGTCGTGCTTGTACTCCTGT
GRMZM2G430362	ACCCTAGCGTGCTCAAGATT	123
	TGAGGTCCCCAAGAAGTGTC
GRMZM2G474783	TCGATCATAAACAGCGCGTG	123
	CGGCCTCGCTGTCTTCTAG
