# Supplementary material for: Identification of Genes Potentially Associated with the Fertility Instability of S-Type Cytoplasmic Male Sterility in Maize via Bulked Segregant RNA-Seq
Source: PLoS One. 2016 Sep 26;11(9):e0163489. doi: 10.1371/journal.pone.0163489 (PMC5036866; doi:10.1371/journal.pone.0163489)
Supplement: S2 Table — (XLSX) [file pone.0163489.s003.xlsx]

## Sheet: S2 Table
S2 Table. Top 10 most significantlly enriched GO classes for each ontology group by TopGO analysis
GO	GO.ID	Term	Annotated	Significant	Expected	KS
Cellular Component	GO:0071944	cell periphery	9740	1103	912.61	2.4e-05
Cellular Component	GO:0016023	cytoplasmic membrane-bounded vesicle	5171	555	484.51	3.7e-05
Cellular Component	GO:0043674	columella	11	7	1.03	0.00042
Cellular Component	GO:0005886	plasma membrane	7130	821	668.06	0.00082
Cellular Component	GO:0090404	pollen tube tip	77	22	7.21	0.00144
Cellular Component	GO:0009505	plant-type cell wall	1037	111	97.16	0.00182
Cellular Component	GO:0005576	extracellular region	2598	302	243.43	0.00269
Cellular Component	GO:0005774	vacuolar membrane	1773	223	166.13	0.00331
Cellular Component	GO:0016021	integral to membrane	3153	382	295.43	0.00334
Cellular Component	GO:0044459	plasma membrane part	757	101	70.93	0.00455
Molecular Function	GO:0047911	galacturan 1,4-alpha-galacturonidase activity	36	21	3.33	1.4e-09
Molecular Function	GO:0030599	pectinesterase activity	99	38	9.16	2.1e-09
Molecular Function	GO:0019863	IgE binding	42	21	3.89	1.2e-07
Molecular Function	GO:0004650	polygalacturonase activity	61	25	5.65	7.5e-07
Molecular Function	GO:0008889	glycerophosphodiester phosphodiesterase activity	18	8	1.67	7.8e-05
Molecular Function	GO:0045330	aspartyl esterase activity	43	15	3.98	0.00026
Molecular Function	GO:0004427	inorganic diphosphatase activity	39	13	3.61	0.00036
Molecular Function	GO:0051015	actin filament binding	65	20	6.02	0.00103
Molecular Function	GO:0060590	ATPase regulator activity	9	0	0.83	0.00114
Molecular Function	GO:0008375	R	63	14	5.83	0.00136
Biological Process	GO:0009827	plant-type cell wall modification	627	144	58.38	1.3e-12
Biological Process	GO:0009860	pollen tube growth	984	180	91.62	3.9e-07
Biological Process	GO:0009651	response to salt stress	3453	350	321.5	4.5e-07
Biological Process	GO:0009800	cinnamic acid biosynthetic process	148	8	13.78	5e-05
Biological Process	GO:0045490	pectin catabolic process	76	24	7.08	6.9e-05
Biological Process	GO:0046686	response to cadmium ion	2116	208	197.02	8.4e-05
Biological Process	GO:0009628	response to abiotic stimulus	9704	881	903.52	0.00013
Biological Process	GO:0009682	induced systemic resistance	271	24	25.23	0.00018
Biological Process	GO:0006071	glycerol metabolic process	34	10	3.17	0.00021
Biological Process	GO:0010442	guard cell morphogenesis	9	4	0.84	0.00027
Annotated: number of all genes annoated to a specific GO class
Significant: number of genes annoated to a specific GO class in differentially expressed genes
Expected: expected number of genes annoated to a specific GO class in differentially expressed genes
KS score: statistical analysis of enrichment, significance is higher with smaller KS score value
