# Supplementary material for: Identification of Genes Potentially Associated with the Fertility Instability of S-Type Cytoplasmic Male Sterility in Maize via Bulked Segregant RNA-Seq
Source: PLoS One. 2016 Sep 26;11(9):e0163489. doi: 10.1371/journal.pone.0163489 (PMC5036866; doi:10.1371/journal.pone.0163489)
Supplement: S3 Table — (XLSX) [file pone.0163489.s004.xlsx]

## Sheet: S3 Table
S3 Table. Primer sequences used for KASP assays.
Assay name	Primer name	Sequences
FIL-1	Forward_FAM	GAAGGTGACCAAGTTCATGCTGGTTCACTGCGTCCACGTAG
	Forward_VIC	GAAGGTCGGAGTCAACGGATTGGTTCACTGCGTCCACGTAC
	Common reverse	GCGGGGTGTACGACCAGTA
FIL-2	Forward_FAM	GAGCAATCCTCTGGCTCTGG
	Forward_VIC	GAAGGTGACCAAGTTCATGCTACTTTGGACCGATAACCGGC
	Common reverse	GAAGGTCGGAGTCAACGGATTACTTTGGACCGATAACCGGG
FIL-3	Common forward	CACGTGGGATGCCATTGTAG
	Reverse_FAM	GAAGGTGACCAAGTTCATGCTGTCGCGGGAGGATGAACC
	Reverse_VIC	GAAGGTCGGAGTCAACGGATTGTCGCGGGAGGATGAACG
FIL-4	Forward_FAM	GAAGGTGACCAAGTTCATGCTTGTGCAGATACTGGGGATGATTTG
	Forward_VIC	GAAGGTCGGAGTCAACGGATTTGTGCAGATACTGGGGATGATTTA
	Common reverse	TCTCCTTGCGTGAGAAAGCA
