# Supplementary material for: Identification of Genes Potentially Associated with the Fertility Instability of S-Type Cytoplasmic Male Sterility in Maize via Bulked Segregant RNA-Seq
Source: PLoS One. 2016 Sep 26;11(9):e0163489. doi: 10.1371/journal.pone.0163489 (PMC5036866; doi:10.1371/journal.pone.0163489)
Supplement: S4 Table — (XLSX) [file pone.0163489.s005.xlsx]

## Sheet: S4 Table
S4 Table. SSR fingerprint information of the Jing724 backcross progeny
Sample	umc1506k12	umc2007y4	bnlg161k8	bnlg2291k4	umc1545y2	bnlg439w1	phi065k9	umc2105k3	bnlg1520K1	phi96100y1	umc2160k3	bnlg1702k1	phi072k4	phi053k2	umc1936k4	bnlg1940k7	bnlg1671y17	bnlg2235y5	bnlg249k2	umc1231k4	umc1125y3	umc2115k3	umc2084w2	umc1492y13
Jing724	185/185	255/255	173/173	364/364	190/190	350/350	408/408	317/317	179/179	266/266	207/207	265/265	410/410	336/336	156/156	386/386	194/194	183/183	275/275	275/275	153/153	283/283	199/199	284/284
B1	169/185	255/255	173/173	364/364	190/190	350/352	408/408	?/?	179/179	257/266	207/207	265/265	410/430	336/362	156/156	386/386	194/211	183/193	275/275	275/275	152/173	275/283	199/213	284/284
B2	185/185	255/273	173/183	364/364	190/190	350/350	408/408	290/317	165/179	266/266	207/207	265/276	410/410	336/362	156/156	353/353	194/194	183/193	263/275	275/275	152/173	275/283	199/199	284/284
B3	185/185	255/255	173/183	364/382	190/206	350/350	408/413	290/317	179/179	257/266	207/215	265/276	410/430	336/336	156/170	386/386	194/194	183/183	263/275	275/275	152/152	275/283	199/213	284/284
B4	185/185	255/255	173/173	364/382	190/190	350/352	408/408	317/317	165/179	257/266	207/207	265/265	410/430	336/336	156/156	353/353	194/194	183/193	275/275	275/275	152/152	283/283	199/199	284/284
B5	169/185	255/255	173/173	364/364	190/206	350/350	408/408	317/317	165/179	257/266	207/215	265/276	410/430	336/362	156/170	353/353	194/211	183/193	275/275	275/275	152/173	283/283	199/213	284/284
B6	185/185	255/273	173/173	364/382	190/190	350/352	408/413	290/317	179/179	266/266	207/207	265/276	410/410	336/362	156/156	386/386	194/211	183/193	275/275	275/275	152/173	275/283	199/213	278/278
B7	169/185	255/273	173/183	364/364	190/190	350/352	408/413	290/317	179/179	266/266	207/207	265/276	410/430	336/362	156/156	386/386	194/211	183/193	263/275	275/275	152/152	283/283	199/213	278/278
B8	185/185	255/255	173/173	364/382	190/206	350/350	408/408	317/317	179/179	257/266	207/215	265/265	410/430	336/362	156/170	386/386	194/211	183/193	263/275	275/275	152/173	275/283	199/199	284/284
B9	169/185	255/273	173/173	364/382	190/190	350/350	408/413	317/317	165/179	266/266	207/207	265/265	410/430	336/362	156/156	353/353	194/211	183/193	263/275	275/275	152/152	275/283	199/213	278/278
B10	185/185	255/255	173/183	364/382	190/190	?/?	408/413	317/317	179/179	257/266	207/207	265/276	410/410	336/362	156/170	386/386	194/194	183/193	263/275	275/275	152/173	275/283	199/213	278/278
B11	185/185	255/255	173/173	364/364	190/190	350/352	408/413	290/317	165/179	266/266	207/207	265/265	410/430	336/336	156/156	353/353	194/194	183/193	263/275	275/275	152/152	275/283	199/213	278/278
B12	185/185	255/255	173/183	364/382	190/190	350/352	408/413	290/317	179/179	257/266	207/207	265/265	410/430	336/336	156/170	386/386	194/194	173/183	263/275	260/275	152/173	275/283	199/213	278/278
B13	169/185	255/255	173/173	364/382	190/190	350/350	408/413	317/317	165/179	257/266	207/215	265/276	410/410	336/336	156/170	353/353	194/194	183/183	275/275	275/275	152/173	275/283	199/213	278/278
B14	169/185	255/273	173/183	364/364	190/190	350/352	408/413	317/317	165/179	266/266	207/215	265/265	410/430	336/336	156/170	353/353	194/194	183/193	263/275	275/275	152/173	283/283	199/199	278/278
B15	185/185	255/255	173/183	364/364	190/206	350/352	408/413	290/317	179/179	266/266	207/215	265/265	410/410	336/336	156/170	386/386	194/211	183/193	263/275	275/275	152/173	275/283	199/213	278/278
B16	169/185	255/273	173/183	364/382	190/206	350/352	408/408	317/317	165/179	257/266	207/215	265/276	410/410	336/336	156/156	353/353	194/194	183/193	263/275	275/275	152/173	275/283	199/199	284/284
B17	169/185	255/255	173/173	364/364	190/206	350/350	408/413	290/317	179/179	257/266	207/215	265/265	410/430	336/336	156/170	386/386	194/194	183/183	275/275	275/275	152/173	275/283	199/199	278/278
B18	169/185	255/273	173/173	364/382	190/206	350/352	408/413	317/317	179/179	266/266	207/207	265/265	410/430	336/336	156/156	353/353	194/194	183/193	275/275	275/275	152/152	283/283	199/199	278/278
B19	185/185	255/273	173/173	364/364	190/206	350/352	408/408	290/317	165/179	266/266	207/215	265/265	410/430	336/362	156/156	353/353	194/211	183/193	275/275	275/275	152/173	275/283	199/213	284/284
B20	169/185	255/273	173/183	364/382	190/206	?/?	408/408	317/317	165/179	266/266	207/215	265/276	410/430	336/362	156/156	353/386	194/211	183/183	263/275	275/275	152/152	283/283	199/213	284/284
B21	169/185	255/255	173/183	364/364	190/206	350/352	408/408	290/317	179/179	257/266	207/215	265/276	410/430	336/362	156/170	386/386	194/194	183/183	263/275	275/275	152/152	283/283	199/199	284/284
B22	185/185	255/255	173/173	364/382	190/190	350/352	408/408	317/317	165/179	257/266	207/215	265/276	410/430	336/336	156/170	353/353	194/211	183/193	275/275	275/275	152/173	283/283	199/199	284/284
B23	169/185	255/273	173/183	364/382	190/190	350/350	408/413	290/317	165/179	266/266	207/215	265/265	410/410	336/336	156/170	353/353	194/211	183/183	275/275	260/275	152/152	283/283	199/199	278/278
B24	185/185	255/255	173/183	364/382	190/190	350/352	408/413	290/317	165/179	257/266	207/207	265/265	410/430	336/362	156/170	353/353	194/194	183/183	275/275	275/275	152/173	283/283	199/213	284/284
B25	169/185	255/273	173/183	364/382	190/206	350/350	408/413	290/317	179/179	257/266	207/215	265/276	410/430	336/362	156/156	386/386	194/194	183/183	263/275	275/275	152/152	283/283	199/213	278/278
B26	185/185	255/255	173/173	364/382	190/190	350/352	408/408	317/317	179/179	257/266	207/215	265/265	410/430	336/336	156/170	386/386	194/211	183/193	275/275	275/275	152/173	283/283	199/199	284/284
B27	185/185	255/255	173/173	364/364	190/206	350/350	408/413	290/317	165/179	266/266	207/215	265/265	410/430	336/362	156/170	386/386	194/211	183/193	275/275	275/275	152/173	275/283	199/213	278/278
B28	185/185	255/255	173/183	364/364	190/190	358/358	408/413	290/290	165/179	266/266	207/215	265/276	410/430	336/362	156/170	353/353	194/211	183/193	263/275	275/275	152/152	275/283	199/199	278/278
B29	185/185	255/255	173/183	364/382	190/206	350/352	408/408	317/317	179/179	266/266	207/215	265/265	410/430	336/362	156/170	386/386	194/194	183/183	263/275	275/275	152/152	283/283	199/213	284/284
B30	169/185	255/255	173/173	364/364	190/206	350/350	408/408	317/317	179/179	266/266	207/207	265/265	410/430	336/336	156/156	386/386	194/211	183/193	275/275	275/275	152/152	275/283	199/199	284/284
B31	185/185	255/255	173/173	364/382	190/190	350/350	408/408	290/317	165/179	257/266	207/215	265/265	410/410	336/362	156/156	353/353	194/194	183/183	275/275	275/275	152/152	275/283	199/199	284/284
B32	169/185	252/252	173/183	364/364	190/190	358/358	408/413	290/290	165/179	266/266	207/215	265/276	410/430	336/362	156/156	386/386	194/211	183/183	263/275	275/275	152/173	275/283	199/213	278/278
B33	185/185	255/255	173/183	364/382	190/190	350/350	408/408	290/317	165/179	266/266	207/215	265/265	410/430	336/336	156/170	353/353	194/211	183/193	263/275	275/275	152/173	275/283	199/199	284/284
B34	169/185	255/273	173/183	364/382	190/206	350/350	408/408	317/317	179/179	257/266	207/215	265/276	410/410	336/336	156/170	386/386	194/211	183/183	263/275	275/275	152/173	283/283	199/199	284/284
B35	169/185	255/255	173/173	364/382	190/206	350/352	408/413	317/317	165/179	257/266	207/215	265/265	410/430	336/362	156/156	353/353	194/211	183/193	275/275	275/275	152/152	283/283	199/199	278/278
B36	169/185	255/255	173/173	364/364	190/206	350/352	408/408	317/317	165/179	266/266	207/207	265/276	410/430	336/362	156/170	353/353	194/194	183/183	275/275	275/275	152/173	283/283	199/213	284/284
B37	169/185	255/273	173/183	364/364	190/190	350/352	408/408	317/317	165/179	257/266	207/207	265/276	410/430	336/362	156/156	353/353	194/211	183/193	263/275	260/275	152/152	275/283	199/199	284/284
B38	185/185	255/255	173/183	364/382	190/206	350/350	408/408	290/317	165/179	266/266	207/215	265/276	410/410	336/362	156/156	386/386	194/211	183/193	263/275	275/275	152/152	275/283	199/199	284/284
B39	169/185	255/255	173/173	364/382	190/206	350/352	408/413	290/317	165/179	266/266	207/215	265/265	410/410	336/336	156/156	353/353	194/194	183/193	275/275	275/275	152/152	283/283	199/213	278/278
B40	169/185	255/273	173/183	364/364	190/206	350/350	408/413	317/317	179/179	266/266	207/215	265/276	410/410	336/336	156/170	386/386	194/211	183/193	263/275	275/275	152/173	283/283	199/199	278/278
B41	185/185	255/255	173/173	364/382	190/206	350/350	408/408	290/317	165/179	257/266	207/207	265/265	410/430	336/336	156/170	355/386	194/211	183/193	275/275	275/275	152/152	283/283	199/199	284/284
B42	169/185	255/255	173/173	364/364	190/206	350/352	408/413	290/317	179/179	266/266	207/207	265/265	410/430	336/336	156/156	386/386	194/194	183/193	275/275	275/275	152/152	283/283	199/199	278/278
B43	169/185	255/255	173/173	364/382	190/190	350/350	408/413	290/317	179/179	266/266	207/207	265/276	410/430	336/336	156/156	386/386	194/194	183/183	275/275	275/275	152/152	275/283	199/213	278/278
B44	185/185	255/255	173/183	364/364	190/190	350/350	408/408	317/317	179/179	266/266	207/207	265/276	410/410	336/362	156/170	386/386	194/194	183/183	263/275	275/275	152/173	275/283	199/213	284/284
B45	169/185	255/273	173/183	364/364	190/190	350/350	408/413	317/317	179/179	266/266	207/215	265/276	410/430	336/362	156/170	386/386	194/211	183/193	275/275	275/275	152/173	275/283	199/213	278/278
B46	169/185	255/255	173/183	364/364	190/190	350/352	408/413	317/317	179/179	266/266	207/207	265/276	410/410	336/362	156/156	386/386	194/211	183/193	263/275	275/275	152/173	283/283	199/199	278/278
B47	185/185	255/255	173/173	364/364	190/190	350/352	408/408	317/317	179/179	257/266	207/207	265/276	410/430	336/362	156/170	353/353	194/194	183/193	275/275	275/275	152/173	283/283	199/213	284/284
B48	185/185	255/255	173/173	364/382	190/206	350/350	408/408	290/317	179/179	266/266	207/215	265/276	410/430	336/336	156/156	386/386	194/211	183/183	275/275	275/275	152/173	283/283	199/199	284/284
B49	185/185	255/255	173/173	364/382	190/190	352/352	408/413	317/317	165/179	266/266	207/215	265/265	410/430	336/362	156/156	353/353	194/211	183/193	275/275	260/275	152/173	275/283	199/199	278/278
B50	185/185	255/255	173/173	364/364	190/206	350/350	408/413	317/317	165/179	266/266	207/207	265/276	410/430	336/362	156/156	353/353	194/211	183/183	275/275	275/275	152/152	283/283	199/199	278/278
B51	185/185	255/255	173/183	364/382	190/206	350/350	408/408	317/317	165/179	257/266	207/215	265/276	410/410	336/362	156/170	353/353	194/211	183/183	263/275	275/275	152/173	283/283	199/213	284/284
B52	169/185	255/255	173/183	364/382	190/190	350/350	408/408	317/317	165/179	266/266	207/215	265/265	410/410	336/336	156/170	353/353	194/194	183/193	263/275	275/275	152/173	275/283	199/213	284/284
B53	169/185	255/255	173/173	364/382	190/190	350/352	408/408	317/317	165/179	257/266	207/215	265/265	410/430	336/362	156/170	386/386	194/211	183/193	275/275	275/275	152/173	275/283	199/199	284/284
B54	169/185	255/273	173/183	364/382	190/206	350/350	408/413	317/317	179/179	266/266	207/215	265/265	410/430	336/336	156/170	386/386	194/194	183/183	263/275	275/275	152/173	275/283	199/213	278/278
B55	169/185	255/273	173/183	364/364	190/190	350/350	408/413	317/317	179/179	266/266	207/207	265/276	410/410	336/362	156/170	386/386	194/211	183/193	263/275	275/275	152/173	275/283	199/213	278/278
B56	169/185	255/255	173/183	364/364	190/190	350/350	408/413	290/317	165/179	266/266	207/207	265/276	410/410	336/362	156/156	353/353	194/211	183/193	263/275	275/275	152/173	275/283	199/199	278/278
B57	169/185	255/255	173/183	364/382	190/190	350/352	408/408	290/317	179/179	266/266	207/207	265/276	410/430	336/362	156/170	386/386	194/211	183/183	263/275	275/275	152/173	275/283	199/199	284/284
B58	169/185	255/273	173/183	364/382	190/206	350/350	408/408	290/317	179/179	266/266	207/215	265/276	410/430	336/362	156/170	386/386	194/211	183/193	263/275	275/275	152/173	283/283	199/199	284/284
B59	169/185	255/255	173/183	364/382	190/190	350/352	408/408	290/317	179/179	266/266	207/207	265/265	410/410	336/336	156/156	386/386	194/211	183/193	263/275	275/275	152/152	283/283	199/213	278/278
B60	185/185	255/273	173/173	364/382	190/206	350/350	408/413	290/317	179/179	257/266	207/215	265/265	410/430	336/362	156/170	386/386	194/211	183/183	275/275	275/275	152/152	275/283	199/213	278/278
B61	169/185	255/273	173/183	364/382	190/206	350/352	408/413	290/317	165/179	266/266	207/215	265/276	410/430	336/336	156/156	353/353	194/194	183/193	263/275	275/275	152/152	283/283	199/199	278/278
B62	169/185	255/255	173/183	364/382	190/206	350/350	408/408	290/317	165/179	257/266	207/215	265/276	410/430	336/362	156/170	353/353	194/211	183/193	263/275	275/275	152/173	283/283	199/199	278/278
B63	185/185	255/255	173/173	364/364	190/206	350/350	408/408	317/317	179/179	257/266	207/215	265/265	410/430	336/362	156/170	386/386	194/211	183/183	275/275	275/275	152/152	275/283	199/199	278/278
B64	169/185	255/255	173/173	364/364	190/190	350/350	408/413	317/317	179/179	257/266	207/207	265/265	410/410	336/336	156/156	386/386	194/211	183/193	275/275	275/275	152/152	275/283	199/199	278/278
B65	185/185	255/273	173/173	364/382	190/190	350/352	408/408	290/317	165/179	266/266	207/215	265/276	410/410	336/362	156/170	353/353	194/211	183/183	275/275	275/275	152/173	275/283	199/199	284/284
B66	185/185	255/255	173/173	364/382	190/206	350/350	408/413	290/317	165/179	266/266	207/207	265/265	410/430	336/362	156/156	353/353	194/194	183/183	275/275	275/275	152/152	275/283	199/199	278/278
B67	169/185	255/255	173/183	364/382	190/190	350/350	408/408	317/317	179/179	266/266	207/207	265/276	410/410	336/362	156/156	386/386	194/194	183/183	263/275	275/275	152/152	283/283	199/213	284/284
B68	169/185	255/255	173/173	364/364	190/206	350/350	408/413	290/317	165/179	257/266	207/215	265/276	410/410	336/362	156/170	386/386	194/194	183/183	263/275	275/275	152/173	283/283	199/199	278/278
B69	169/185	255/273	173/173	364/382	190/190	350/352	408/408	290/317	165/179	266/266	207/207	265/265	410/430	336/362	156/156	353/353	194/211	183/183	275/275	275/275	152/173	275/283	199/199	284/284
B70	169/185	255/255	173/173	364/382	190/190	350/352	408/408	290/317	179/179	266/266	207/207	265/265	410/430	336/362	156/156	386/386	194/194	183/193	275/275	275/275	152/152	275/283	199/199	284/284
B71	169/185	255/255	173/183	364/364	190/206	350/350	408/413	290/317	179/179	257/266	207/215	265/276	410/430	336/336	156/170	386/386	194/194	183/193	263/275	275/275	152/173	275/283	199/199	278/278
B72	169/185	255/255	173/183	364/364	190/190	350/350	408/413	317/317	179/179	257/266	207/207	265/276	410/430	336/362	156/156	386/386	194/211	183/193	263/275	275/275	152/173	275/283	199/199	278/278
B73	169/185	255/255	173/183	364/364	190/190	350/352	408/413	290/317	179/179	257/266	207/207	265/276	410/410	336/362	156/156	386/386	194/211	183/183	263/275	275/275	152/152	283/283	199/199	278/278
B74	185/185	255/255	173/183	364/364	190/206	350/352	408/408	317/317	179/179	257/266	207/207	265/276	410/410	336/336	156/156	386/386	194/211	183/193	263/275	275/275	152/152	283/283	199/199	284/284
B75	169/185	255/273	173/173	364/364	190/190	350/352	408/413	290/317	165/179	257/266	207/207	265/265	410/430	336/336	156/156	353/353	194/194	183/193	275/275	275/275	152/152	275/283	199/199	278/278
B76	185/185	255/273	173/173	364/382	190/190	350/350	408/413	290/317	165/179	257/266	207/215	265/265	410/410	336/336	156/170	353/353	194/194	183/193	275/275	275/275	152/173	275/283	199/199	278/278
B77	169/185	255/273	173/173	364/364	190/190	350/350	408/413	317/317	165/179	257/266	207/215	265/265	410/410	336/362	156/170	353/353	194/194	183/183	275/275	275/275	152/152	278/283	?/?	278/278
B78	169/185	255/255	173/173	364/364	190/206	350/350	408/413	317/317	179/179	257/266	207/215	265/265	410/410	336/336	156/156	386/386	194/211	183/183	275/275	275/275	152/173	283/283	199/213	278/278
B79	169/185	255/255	173/173	364/364	190/190	350/350	408/413	317/317	179/179	266/266	207/207	265/265	410/410	336/362	156/156	386/386	194/194	183/193	275/275	275/275	152/152	275/283	199/199	278/278
B80	185/185	255/255	173/183	364/382	190/190	350/350	408/408	317/317	165/179	266/266	207/215	265/276	410/410	336/362	156/170	353/353	194/194	183/193	263/275	275/275	152/173	283/283	199/213	284/284
B81	185/185	255/255	173/173	364/364	190/206	350/350	408/413	290/317	179/179	257/266	207/215	265/265	410/430	336/362	156/170	386/386	194/194	183/193	275/275	275/275	152/173	275/283	199/213	278/278
B82	185/185	255/255	173/173	364/364	190/190	350/350	408/413	290/317	165/179	257/266	207/207	265/276	410/410	336/362	156/170	353/353	194/194	183/183	263/275	275/275	152/173	275/283	199/199	278/278
B83	169/185	255/273	173/173	364/364	190/206	350/350	408/413	290/317	165/179	257/266	207/207	265/265	410/410	336/362	156/156	353/353	194/194	183/193	275/275	275/275	152/152	283/283	199/199	278/278
B84	185/185	255/255	173/183	364/382	190/206	350/352	408/408	317/317	165/179	266/266	207/215	265/265	410/410	336/336	156/170	386/386	194/194	183/183	275/275	275/275	152/152	275/283	199/199	284/284
B85	185/185	255/255	173/173	364/364	190/190	350/352	408/408	317/317	179/179	257/266	207/207	265/265	410/430	336/362	156/156	386/386	194/194	183/193	275/275	275/275	152/152	275/283	199/213	284/284
B86	169/185	255/273	173/173	364/382	190/206	350/350	408/413	317/317	165/179	257/266	207/215	265/265	410/410	336/336	156/170	353/353	194/211	173/183	275/275	275/275	152/173	283/283	199/213	278/278
B87	169/185	255/273	173/183	364/382	190/206	350/350	408/413	290/317	165/179	266/266	207/207	265/265	410/430	336/336	156/156	353/353	194/211	183/193	263/275	275/275	152/152	283/283	199/213	278/278
B88	169/185	255/273	173/183	364/364	190/206	350/350	408/408	317/317	165/179	257/266	207/215	265/276	410/430	336/336	156/170	353/353	194/194	183/183	263/275	275/275	152/173	283/283	199/199	284/284
B89	169/185	255/273	173/173	364/364	190/206	350/350	408/408	290/317	165/179	253/266	207/207	265/276	410/410	336/362	156/156	353/353	194/211	183/193	263/275	275/275	152/173	275/283	199/213	284/284
B90	185/185	255/255	173/173	364/382	190/206	350/352	408/408	290/317	165/179	257/266	207/215	265/265	410/430	336/336	156/170	353/353	194/211	183/183	275/275	275/275	152/152	283/283	199/199	284/284
B91	169/185	255/255	173/183	364/364	190/206	350/350	408/413	317/317	179/179	257/266	207/207	265/276	410/430	336/362	156/156	386/386	194/211	183/193	263/275	275/275	152/173	283/283	199/199	278/278
B92	185/185	255/255	173/173	364/364	190/206	350/352	408/408	290/317	179/179	266/266	207/215	265/265	410/410	336/362	156/156	386/386	194/211	183/183	275/275	275/275	152/152	283/283	199/213	284/284
B93	169/185	255/255	173/173	364/364	190/206	350/350	408/408	317/317	165/179	257/266	207/207	265/276	410/410	336/336	156/170	353/353	194/194	183/183	275/275	275/275	152/173	275/283	199/199	284/284
B94	169/185	255/255	173/173	364/382	190/206	350/350	408/408	290/317	165/179	266/266	207/207	265/265	410/430	336/362	156/156	353/353	194/211	183/183	275/275	275/275	152/152	283/283	199/199	284/284
B95	185/185	255/255	173/173	364/382	190/190	350/352	408/413	317/317	179/179	257/266	207/207	265/265	410/410	336/362	156/156	386/386	194/194	183/183	275/275	275/275	152/152	283/283	199/213	278/278
B96	169/185	255/273	173/183	364/382	190/190	350/352	408/408	317/317	165/179	257/266	207/215	265/265	410/410	336/362	156/170	353/353	194/194	183/193	275/275	275/275	152/173	283/283	199/199	284/284
B97	169/185	255/255	173/173	364/364	190/190	350/352	408/408	317/317	179/179	266/266	207/207	265/276	410/410	336/362	156/156	386/386	194/194	183/183	275/275	275/275	152/152	283/283	199/213	284/284
B98	185/185	255/255	173/183	364/382	190/206	350/350	408/408	290/317	165/179	266/266	207/215	265/276	410/410	336/362	156/170	353/353	194/194	183/193	263/275	275/275	152/173	283/283	199/199	284/284
B99	185/185	255/255	173/183	364/364	190/190	350/352	408/413	317/317	165/179	266/266	207/215	265/276	410/430	336/336	156/170	353/353	194/211	183/193	263/275	275/275	152/173	275/283	199/213	278/278
B100	185/185	255/273	173/183	364/382	190/206	350/350	408/413	290/317	165/179	266/266	207/207	276/276	410/430	336/336	156/156	353/353	194/211	183/193	263/275	275/275	152/152	275/283	199/213	278/278
B101	185/185	255/273	173/183	364/382	190/206	350/352	408/413	317/317	165/179	257/266	207/215	276/276	410/430	336/336	156/170	353/353	194/211	183/183	263/275	275/275	152/173	275/283	199/213	278/278
B102	169/185	255/273	173/183	364/364	190/190	350/352	408/413	290/317	179/179	257/266	207/207	265/265	410/410	336/336	156/170	353/353	194/211	183/193	263/275	275/275	152/152	275/283	199/213	284/284
B103	169/185	255/273	173/183	364/382	190/190	350/350	408/413	290/317	179/179	257/266	207/207	265/265	410/410	336/336	156/156	386/386	194/211	183/193	275/275	275/275	152/152	283/283	199/199	278/278
B104	185/185	255/273	173/183	364/382	190/190	350/352	408/413	290/317	165/179	257/266	207/215	265/265	410/430	336/362	156/156	353/353	194/194	183/183	263/275	275/275	152/152	275/283	199/199	284/284
B105	169/185	255/255	173/183	364/382	190/206	350/352	408/408	290/317	165/179	266/266	207/215	276/276	410/410	336/362	156/170	353/353	194/211	183/193	263/275	275/275	152/173	275/283	199/213	284/284
B106	169/185	255/255	173/173	364/382	190/190	350/352	408/413	290/317	179/179	257/266	207/215	265/276	410/430	336/362	156/170	386/386	194/211	183/193	263/275	275/275	152/173	283/283	199/213	278/278
B107	185/185	255/255	173/183	364/382	190/190	350/352	408/408	290/317	165/179	266/266	207/207	265/265	410/430	336/336	156/156	353/353	194/194	183/193	263/275	275/275	152/173	275/283	199/199	278/278
B108	169/185	255/273	183/183	364/382	190/190	350/350	408/413	290/317	179/179	257/266	207/215	265/276	410/410	336/336	156/170	386/386	194/211	183/193	263/275	275/275	152/173	283/283	199/213	278/278
B109	169/185	255/255	173/173	364/364	190/206	350/350	408/408	317/317	179/179	266/266	207/215	265/276	410/410	336/336	156/170	386/386	194/194	183/193	275/275	275/275	152/152	275/283	199/213	284/284
B110	185/185	255/255	173/183	364/382	190/190	350/352	408/408	290/317	165/179	266/266	207/207	265/265	410/430	336/362	156/156	386/386	194/211	183/193	263/275	275/275	152/173	283/283	199/199	278/284
B111	185/185	255/255	173/183	364/364	190/206	350/352	408/413	317/317	179/179	266/266	207/215	265/276	410/410	336/362	156/170	386/386	194/211	183/193	263/275	275/275	152/173	283/283	199/199	284/284
B112	185/185	255/255	173/183	364/382	190/190	350/350	408/413	290/317	165/179	257/266	207/207	265/265	410/430	336/336	156/170	353/353	194/194	183/193	263/275	275/275	152/173	275/283	199/199	284/284
B113	185/185	255/273	173/183	364/382	190/190	350/352	408/413	317/317	165/179	266/266	207/215	265/276	410/410	336/362	156/170	353/353	194/211	193/193	263/275	275/275	152/173	283/283	199/199	278/278
B114	169/185	255/273	173/183	364/364	190/190	350/350	408/413	290/317	165/179	257/266	207/215	265/265	410/410	336/362	156/170	353/353	194/194	183/183	275/275	275/275	152/173	275/283	199/199	284/284
B115	169/185	255/273	173/183	364/382	190/190	350/352	408/413	290/317	165/179	266/266	207/207	265/265	410/430	336/336	156/156	353/353	194/194	183/193	275/275	275/275	152/152	283/283	196/213	278/278
B116	185/185	255/273	173/183	364/382	190/206	350/352	408/413	290/317	165/179	266/266	207/215	265/276	410/430	336/336	156/170	353/353	194/194	183/193	263/275	275/275	152/173	283/283	199/199	278/278
B117	169/185	255/255	173/183	364/382	190/206	350/350	408/408	290/317	179/179	266/266	207/207	265/276	410/410	336/362	156/156	386/386	194/194	183/193	263/275	275/275	152/152	283/283	199/199	278/278
B118	169/185	255/255	173/173	364/382	190/206	350/352	408/413	290/317	179/179	257/266	207/207	265/265	410/410	336/362	156/170	386/386	194/211	183/193	275/275	275/275	152/152	283/283	199/213	278/278
B119	169/185	255/273	173/183	364/364	190/206	350/350	408/413	317/317	179/179	266/266	207/207	265/265	410/430	336/336	156/170	386/386	194/194	183/193	263/275	275/275	152/152	275/283	199/213	278/278
B120	185/185	255/255	173/173	364/364	190/190	350/350	408/408	290/317	179/179	266/266	207/207	265/265	410/410	336/362	156/156	386/386	194/194	183/183	275/275	275/275	152/152	283/283	199/213	278/284
B121	169/185	255/255	173/173	364/382	190/206	350/350	408/408	317/317	165/179	257/266	207/215	265/276	410/430	336/362	156/170	353/353	194/211	183/193	263/275	275/275	152/152	283/283	199/199	278/284
B122	169/185	255/273	173/183	364/364	190/206	350/352	408/413	290/317	179/179	257/266	207/215	265/276	410/430	336/362	156/170	386/386	194/211	183/193	263/275	275/275	152/152	283/283	199/199	284/284
B123	185/185	255/273	173/183	364/364	190/190	350/352	408/413	290/317	165/179	266/266	207/215	265/265	410/430	336/336	156/170	353/353	194/211	183/183	275/275	275/275	152/173	275/283	199/199	278/278
B124	169/185	255/255	173/173	364/364	190/206	350/352	408/408	317/317	165/179	257/266	207/207	265/265	410/430	336/336	156/170	353/353	194/211	183/193	275/275	275/275	152/173	275/283	199/199	275/284
B125	169/185	255/273	173/183	364/382	190/190	350/352	408/408	290/317	165/179	257/266	207/207	265/276	410/410	336/336	156/156	353/353	194/211	183/193	263/275	275/275	152/152	283/283	199/213	284/284
B126	185/185	255/255	173/173	364/364	190/190	350/350	408/413	290/317	179/179	257/266	207/207	265/276	410/430	336/362	156/170	386/386	194/194	183/183	275/275	275/275	152/173	283/283	199/213	278/278
B127	185/185	255/255	173/183	364/382	190/206	350/350	408/413	317/317	165/179	257/266	207/215	265/276	410/430	336/336	156/156	353/353	194/211	183/193	263/275	275/275	152/152	283/283	199/213	278/278
B128	185/185	255/255	173/173	364/382	190/190	350/350	408/408	317/317	179/179	257/266	207/207	265/276	410/430	336/336	156/156	386/386	184/194	183/183	275/275	275/275	152/152	275/283	199/199	278/278
B129	169/185	255/273	173/173	364/364	190/206	350/350	408/413	290/317	165/179	257/266	207/215	265/276	410/410	336/336	156/156	353/353	194/211	183/193	275/275	275/275	152/173	275/283	199/213	278/278
B130	185/185	255/273	173/173	364/382	190/206	350/350	408/413	317/317	179/179	266/266	207/207	265/265	410/430	336/336	156/156	386/386	194/194	183/193	275/275	275/275	152/152	275/283	199/213	278/278
B131	185/185	255/273	173/173	364/382	190/190	350/350	408/408	317/317	165/179	266/266	207/215	265/265	410/430	336/336	156/170	353/353	194/211	183/193	275/275	275/275	152/173	275/283	199/213	284/284
B132	169/185	255/255	173/173	364/364	190/190	350/350	408/408	317/317	179/179	266/266	207/207	265/276	410/410	336/336	156/170	386/386	194/194	183/193	263/275	275/275	152/173	283/283	199/199	284/284
B133	169/185	255/255	173/173	364/382	190/190	?/?	408/408	317/317	179/179	266/266	207/215	265/276	410/410	336/362	156/170	386/386	194/194	183/183	275/275	275/275	152/173	275/283	199/199	284/284
B134	185/185	255/255	173/183	364/382	190/206	?/?	408/408	317/317	179/179	257/266	207/215	265/276	410/410	336/362	156/170	386/386	194/211	183/193	275/275	275/275	152/152	275/283	199/213	284/284
B135	185/185	255/273	173/173	364/382	190/206	350/350	408/408	317/317	179/179	257/266	207/215	265/276	410/430	336/362	156/170	386/386	194/211	183/193	275/275	275/275	152/152	283/283	199/199	284/284
B136	185/185	255/255	173/173	364/382	190/206	350/350	408/413	317/317	179/179	257/266	207/215	265/265	410/430	336/362	156/170	386/386	194/211	183/193	275/275	275/275	152/152	275/283	199/199	278/278
B137	185/185	255/255	173/185	364/364	190/190	350/350	408/413	290/317	179/179	257/266	207/207	265/276	410/430	336/336	156/170	386/386	194/194	183/193	275/275	275/275	152/152	283/283	199/199	278/278
B138	169/185	255/255	173/183	364/382	190/206	350/350	408/413	290/317	179/179	266/266	207/207	265/276	410/430	336/362	156/170	386/386	194/194	183/193	263/275	275/275	152/152	283/283	199/199	278/278
B139	185/185	255/273	173/173	364/364	190/206	350/352	408/408	317/317	165/179	257/266	207/215	265/265	410/430	336/362	156/170	353/353	194/194	183/193	275/275	275/275	152/173	275/283	199/199	?/?
B140	169/185	252/252	173/183	364/364	190/190	?/?	408/408	290/317	179/179	266/266	207/207	265/276	410/410	336/336	156/156	386/386	194/211	183/183	263/275	275/275	152/152	283/283	199/199	278/278
B141	185/185	255/255	173/173	364/364	190/190	350/350	408/408	290/317	179/179	266/266	207/215	265/276	410/410	336/336	156/170	386/386	194/194	183/183	263/275	275/275	152/152	283/283	199/213	278/284
B142	185/185	255/255	173/173	364/382	190/206	350/352	408/408	290/317	179/179	257/266	207/215	265/265	410/430	336/362	156/170	386/386	194/211	183/193	263/275	275/275	152/173	275/283	199/199	278/284
B143	169/185	255/273	173/173	364/364	190/190	350/352	408/408	317/317	165/179	257/266	207/215	265/265	410/410	336/362	156/170	353/353	194/211	183/193	275/275	275/275	152/152	283/283	199/213	278/284
B144	185/185	255/255	173/183	364/382	190/206	350/350	408/413	317/317	165/179	266/266	207/207	265/265	410/410	336/336	156/156	353/353	194/194	183/193	275/275	275/275	152/173	275/283	199/213	278/278
B145	185/185	255/255	173/173	364/382	190/206	350/352	408/413	317/317	179/179	266/266	207/215	265/265	410/410	336/336	156/170	386/386	194/211	183/193	275/275	275/275	152/173	275/283	199/213	278/278
B146	169/185	255/255	173/183	364/382	190/206	350/350	408/413	290/317	179/179	257/266	207/215	265/276	410/430	336/336	156/170	386/386	194/211	183/183	263/275	275/275	152/173	275/283	199/199	278/278
B147	185/185	255/273	173/183	364/382	190/190	350/352	408/413	317/317	179/179	266/266	207/215	265/265	410/430	336/336	156/170	386/386	194/211	183/193	263/275	275/275	152/173	275/283	199/199	278/278
B148	185/185	255/255	173/173	364/382	190/206	350/352	408/413	317/317	179/179	257/266	207/215	265/265	410/410	336/336	156/170	386/386	194/211	183/183	275/275	275/275	152/173	283/283	199/213	278/278
B149	169/185	255/255	173/173	364/364	190/206	350/350	408/413	290/317	179/179	266/266	207/207	265/265	410/410	336/336	156/156	386/386	194/211	183/193	275/275	275/275	152/152	283/283	199/213	278/278
B150	169/185	255/273	173/173	364/364	190/206	350/350	408/408	290/317	165/179	257/266	207/215	265/276	410/410	336/362	156/170	353/353	194/194	183/183	275/275	275/275	152/173	283/283	199/213	284/284
B151	185/185	255/255	173/173	364/382	190/206	350/352	408/408	290/317	165/179	266/266	207/215	265/265	410/430	336/362	156/156	353/353	194/194	183/193	275/275	275/275	152/152	283/283	199/199	278/284
B152	169/185	255/255	173/173	364/382	190/190	350/352	408/408	290/317	179/179	257/266	207/215	265/276	410/410	336/362	156/170	386/386	194/211	183/193	275/275	275/275	152/173	275/283	199/213	275/275
B153	169/185	255/273	173/173	364/364	190/190	350/352	408/408	317/317	165/179	257/266	207/207	265/265	410/430	336/336	156/156	353/353	194/211	183/193	275/275	275/275	152/152	275/283	199/199	278/278
B154	169/185	255/273	173/173	364/364	190/206	350/350	408/413	317/317	165/179	257/266	207/215	265/265	410/410	336/362	156/156	353/353	194/194	183/193	275/275	275/275	152/152	283/283	199/213	278/278
B155	169/185	255/273	173/183	364/382	190/206	350/352	408/413	290/317	179/179	257/266	207/215	265/265	410/430	336/362	156/156	386/386	194/211	183/183	263/275	275/275	152/152	275/283	199/213	278/278
B156	169/185	255/255	173/183	364/364	190/206	350/352	408/408	290/317	179/179	257/266	207/215	265/276	410/410	336/362	156/170	386/386	194/194	183/183	263/275	275/275	152/173	283/283	199/199	278/284
B157	169/185	255/273	173/173	364/364	190/206	350/352	408/408	317/317	165/179	266/266	207/207	265/265	410/430	336/362	156/156	353/353	194/194	183/183	275/275	275/275	152/152	283/283	199/213	278/284
B158	185/185	255/255	173/183	364/364	190/190	350/350	408/408	317/317	165/179	266/266	207/207	265/276	410/410	336/336	156/170	386/386	194/194	183/183	263/275	275/275	152/173	275/283	199/199	278/284
B159	185/185	255/255	173/183	364/364	190/190	350/350	408/413	290/317	179/179	257/266	207/207	265/265	410/410	336/362	156/170	353/353	194/194	183/193	263/275	275/275	152/152	283/283	199/213	278/278
B160	185/185	255/255	173/183	364/364	190/206	350/350	408/408	317/317	179/179	266/266	207/215	265/276	410/430	336/362	156/170	353/353	194/194	183/193	263/275	275/275	152/173	275/283	199/199	284/284
B161	185/185	255/255	173/183	364/364	190/190	350/352	408/413	290/317	165/179	266/266	207/215	265/265	410/430	336/336	156/170	386/386	194/194	183/193	275/275	275/275	152/173	283/283	199/213	278/278
B162	169/185	255/255	173/183	364/364	190/190	350/352	408/408	317/317	165/179	266/266	207/207	265/276	410/410	336/362	156/170	353/353	194/211	183/183	263/275	275/275	152/173	283/283	199/213	284/284
B163	185/185	255/255	173/173	364/382	190/206	350/350	408/413	317/317	165/179	266/266	207/215	265/265	410/410	336/336	156/170	353/353	194/194	183/193	275/275	275/275	152/173	283/283	199/199	278/278
B164	185/185	255/255	173/173	364/364	190/206	350/352	408/408	290/317	179/179	266/266	207/215	265/274	410/430	336/362	156/156	386/386	194/194	183/183	275/275	275/275	152/173	275/283	199/199	284/284
B165	185/185	255/273	173/173	364/382	190/190	350/350	408/408	317/317	165/179	266/266	207/215	265/265	410/430	336/362	156/156	353/353	194/211	183/193	275/275	275/275	152/173	275/283	199/213	284/284
B166	169/185	255/255	173/173	364/382	190/190	350/352	408/408	290/317	179/179	266/266	207/207	265/265	410/410	336/362	156/156	386/386	194/211	183/183	275/275	275/275	152/152	283/283	199/199	284/284
B167	169/185	255/255	173/173	364/364	190/206	350/350	408/408	317/317	179/179	266/266	207/215	265/265	410/430	336/336	156/156	386/386	194/211	183/193	275/275	275/275	152/173	275/283	199/199	278/284
B168	185/185	255/273	173/183	364/382	190/190	350/352	408/413	290/317	165/179	266/266	207/207	265/276	410/410	336/336	156/156	353/353	194/194	183/193	263/275	275/275	152/152	275/283	199/199	278/278
B169	169/185	255/273	173/183	364/382	190/206	350/350	408/408	317/317	165/179	266/266	207/215	265/276	410/410	336/336	156/170	353/353	194/211	183/193	263/275	275/275	152/173	283/283	199/213	284/284
B170	169/185	255/255	173/173	364/382	190/206	350/350	408/408	290/317	179/179	257/266	207/207	265/265	410/410	336/336	156/156	386/386	194/211	183/183	275/275	275/275	152/152	275/283	199/199	278/278
B171	185/185	255/273	173/173	364/382	190/206	350/350	408/413	290/317	165/179	266/266	207/215	265/265	410/430	336/362	156/170	353/353	194/211	183/193	275/275	275/275	152/152	275/283	199/199	278/278
B172	169/185	255/273	173/183	364/364	190/190	350/352	408/413	290/317	179/179	257/266	207/215	265/276	410/410	336/362	156/170	386/386	194/194	183/193	263/275	275/275	152/173	275/283	199/213	278/278
B173	185/185	255/255	173/173	364/382	190/206	350/350	408/413	317/317	165/179	257/266	207/215	265/265	410/410	336/362	156/170	353/353	194/194	183/183	275/275	275/275	152/152	283/283	199/213	278/278
B174	185/185	255/273	173/183	364/382	190/190	350/352	408/408	290/317	179/179	266/266	207/215	265/276	410/410	336/336	156/170	386/386	194/211	183/193	263/275	275/275	152/152	283/283	199/213	284/284
B175	169/185	255/273	173/173	364/382	190/190	350/352	408/408	317/317	165/179	257/266	207/207	265/265	410/410	336/362	156/170	353/353	194/211	183/193	275/275	275/275	152/152	283/283	199/199	278/278
B176	169/185	255/273	173/183	364/382	190/190	350/350	408/413	317/317	165/179	266/266	207/207	265/276	410/410	336/362	156/156	353/353	194/211	183/193	263/275	275/275	152/152	275/283	199/213	278/278
B177	169/185	255/273	173/173	364/382	190/206	350/350	408/413	290/317	165/179	257/266	207/215	265/276	410/410	336/362	156/170	353/353	194/194	183/183	275/275	275/275	152/173	283/283	199/213	278/278
B178	169/185	255/255	173/173	364/382	190/206	350/352	408/413	317/317	165/179	257/266	207/215	265/265	410/430	336/362	156/170	353/353	194/211	183/183	275/275	275/275	152/173	283/283	199/213	278/278
B179	185/185	255/255	173/183	364/364	190/190	350/350	408/413	290/317	165/179	266/266	207/207	265/265	410/410	336/362	156/170	353/353	194/194	183/193	263/275	275/275	152/173	275/283	199/213	275/278
B180	169/185	255/255	173/183	364/364	190/206	350/352	408/408	317/317	165/179	266/266	207/215	265/276	410/410	336/362	156/170	353/353	194/194	183/183	263/275	275/275	152/152	275/283	199/199	284/284
B181	185/185	255/255	173/173	364/382	190/206	350/350	408/413	317/317	179/179	257/266	207/215	265/276	410/430	336/336	156/170	386/386	194/211	183/193	275/275	275/275	152/152	275/283	199/213	278/278
B182	169/185	255/273	173/183	364/364	190/206	350/352	408/408	290/317	165/179	266/266	207/215	265/265	410/430	336/336	156/156	355/386	194/194	183/193	263/275	275/275	152/152	283/283	199/213	278/278
B183	169/185	255/273	173/183	364/364	190/206	350/352	408/408	290/317	165/179	266/266	207/215	265/265	410/430	336/336	156/156	353/353	194/194	183/193	263/275	275/275	152/152	283/283	199/213	278/278
B184	185/185	255/273	173/183	364/382	190/206	350/352	408/408	290/317	165/179	266/266	207/207	265/265	410/410	336/362	156/156	353/353	194/194	183/183	263/275	275/275	152/152	275/283	199/199	284/284
B185	169/185	255/273	173/183	364/382	190/206	350/352	408/408	290/317	165/179	266/266	207/215	265/265	410/410	336/362	156/170	353/353	194/211	183/193	275/275	275/275	152/173	275/283	199/199	284/284
B186	169/185	255/255	173/183	364/364	190/206	350/352	408/408	290/317	179/179	266/266	207/215	265/265	410/410	336/336	156/156	386/386	194/211	183/183	275/275	275/275	152/173	275/283	199/213	284/284
B187	169/185	252/252	173/173	364/382	190/206	?/?	408/408	290/323	165/179	266/266	207/215	265/265	410/410	336/362	156/170	353/353	194/194	183/193	275/275	275/275	152/173	275/283	199/199	284/284
B188	169/185	255/255	173/173	364/364	190/206	350/352	408/413	317/317	179/179	266/266	207/215	265/265	410/410	336/336	156/170	386/386	194/211	183/183	275/275	275/275	152/173	283/283	199/199	278/278
B189	169/185	255/273	173/173	364/382	190/190	350/352	408/408	317/317	165/179	257/266	207/215	265/276	410/430	336/336	156/170	353/353	194/194	183/183	275/275	275/275	152/152	293/293	205/205	284/284
B190	169/185	255/255	173/173	364/364	190/206	350/352	408/413	290/317	179/179	257/266	207/215	265/265	410/430	336/362	156/170	386/386	194/194	183/193	275/275	275/275	152/173	283/283	199/213	278/278
B191	169/185	255/255	173/173	364/364	190/206	350/352	408/408	290/317	179/179	266/266	207/215	265/276	410/430	336/362	156/170	386/386	194/211	183/193	275/275	275/275	152/152	283/283	199/199	284/284
B192	169/185	255/255	173/183	364/364	190/190	350/352	408/413	290/317	165/179	257/266	207/207	265/276	410/410	336/362	156/156	353/353	194/211	183/183	263/275	275/275	152/152	275/283	196/213	278/278
B193	185/185	255/255	173/173	364/364	190/206	350/352	408/413	317/317	179/179	257/266	207/215	265/265	410/426	336/362	156/170	386/386	194/194	183/193	275/275	275/275	152/173	275/283	199/199	278/278
B194	185/185	255/255	173/183	364/382	190/190	350/352	408/408	290/317	179/179	266/266	207/215	265/276	410/430	336/336	156/170	386/386	194/194	183/183	263/275	275/275	152/152	275/283	199/213	284/284
B195	169/185	255/273	173/173	364/382	190/206	350/350	408/408	290/317	165/179	257/266	207/207	265/265	410/410	336/336	156/156	353/353	194/211	183/183	275/275	273/273	152/152	275/283	196/213	284/284
B196	169/185	255/255	173/183	364/364	190/206	350/350	408/408	290/317	165/179	257/266	207/215	265/265	410/410	336/336	156/170	386/386	194/194	183/193	275/275	275/275	152/173	283/283	199/199	278/278
B197	185/185	252/252	173/183	364/364	190/190	?/?	408/408	290/323	179/179	257/266	207/215	265/276	410/410	336/336	156/170	386/386	194/211	183/193	263/275	275/275	152/173	283/283	199/199	284/284
B198	185/185	252/252	173/183	364/364	190/190	?/?	408/408	317/317	179/179	266/266	207/207	265/276	410/410	336/336	156/156	386/386	194/211	183/193	263/275	275/275	152/152	275/283	199/199	275/275
B199	169/185	255/273	173/173	364/364	190/190	350/350	408/408	317/317	179/179	266/266	207/207	265/276	410/410	336/362	156/170	386/386	194/194	183/183	275/275	275/275	152/173	283/283	199/199	284/284
B200	185/185	255/255	173/183	364/364	190/206	350/350	408/413	290/317	165/179	266/266	207/215	265/265	410/430	336/336	156/170	353/353	194/211	183/183	275/275	275/275	152/152	283/283	199/213	278/278
B201	185/185	255/255	173/173	364/382	190/190	350/350	408/413	317/317	179/179	257/266	207/215	265/265	410/430	336/336	156/170	353/353	194/194	183/183	275/275	273/273	152/173	283/283	196/196	278/278
B202	185/185	255/273	173/173	384/384	190/190	358/358	408/408	?/?	179/179	266/266	207/207	265/265	410/430	336/336	156/156	386/386	194/194	183/183	275/275	275/275	152/152	283/283	199/199	284/284
B203	169/185	255/273	173/183	364/364	190/190	350/352	408/408	290/317	165/179	257/266	207/207	265/276	410/410	336/362	156/156	353/353	194/211	183/183	263/275	275/275	152/152	283/283	202/202	284/284
B204	169/185	255/255	173/173	364/364	190/206	350/352	408/408	290/317	165/179	257/266	207/215	265/276	410/410	336/362	156/170	353/353	194/194	183/183	263/275	275/275	152/173	275/283	199/213	284/284
B205	169/185	255/255	173/173	364/382	190/190	350/350	408/408	317/317	165/179	266/266	207/215	265/265	410/430	336/362	156/170	353/353	194/211	183/193	275/275	275/275	152/173	283/283	196/196	284/284
B206	169/185	255/273	173/183	364/382	190/206	350/350	408/408	290/317	179/179	266/266	207/207	265/265	410/410	336/362	156/156	386/386	194/211	183/183	263/275	275/275	152/173	275/283	199/199	284/284
B207	185/185	255/255	173/173	364/364	190/206	350/352	408/413	317/317	165/179	257/266	207/207	265/276	410/430	336/362	156/156	386/386	194/194	183/183	275/275	275/275	152/152	278/283	199/199	278/278
B208	169/185	255/255	173/173	364/382	190/206	350/350	408/413	290/317	179/179	266/266	207/215	265/276	410/430	336/336	156/170	386/386	194/211	183/183	263/275	275/275	152/173	275/283	199/199	278/278
B209	185/185	255/255	173/183	364/382	190/190	350/350	408/408	290/317	179/179	266/266	207/215	265/276	410/410	336/362	156/156	386/386	194/211	183/183	263/275	275/275	152/152	283/283	199/213	284/284
B210	169/185	255/273	173/183	364/364	190/206	350/350	408/413	290/317	165/179	257/266	207/215	265/276	410/410	336/362	156/156	353/353	194/194	183/193	263/275	275/275	152/152	283/283	199/213	278/278
B211	185/185	255/255	173/173	364/364	190/206	350/352	408/413	317/317	179/179	266/266	207/215	265/265	410/430	336/362	156/170	386/386	194/211	183/193	275/275	275/275	152/173	283/283	199/213	284/284
B212	185/185	255/255	173/183	364/382	190/206	350/350	408/408	290/317	165/179	257/266	207/207	265/276	410/410	336/362	156/156	353/353	194/211	183/193	263/275	275/275	152/152	275/283	199/199	284/284
B213	185/185	255/255	173/173	364/382	190/190	350/350	408/413	290/317	179/179	266/266	207/215	265/265	410/430	336/362	156/156	386/386	194/194	183/183	275/275	273/273	152/152	275/283	196/213	278/278
B214	185/185	252/270	173/183	386/386	190/206	358/358	408/413	317/317	179/179	257/266	207/207	265/276	410/410	336/336	156/156	386/386	194/194	183/193	263/275	275/275	152/152	283/283	199/213	278/278
B215	169/185	255/273	173/173	364/382	190/206	350/352	408/408	290/317	165/179	257/266	207/215	265/265	410/410	336/336	156/170	353/353	194/211	183/183	263/275	275/275	152/152	275/283	199/199	284/284
B216	185/185	255/273	173/173	364/382	190/190	350/352	408/408	317/317	165/179	257/266	207/207	265/276	410/410	336/362	156/170	353/353	194/194	183/193	275/275	275/275	152/173	275/283	199/199	284/284
B217	169/185	255/255	173/173	364/382	190/190	350/352	408/408	?/?	165/179	257/266	207/207	265/265	410/430	362/362	156/156	353/353	194/194	183/183	263/275	275/275	152/152	283/283	199/199	284/284
B218	169/185	255/273	173/183	364/364	190/206	350/350	408/413	317/317	179/179	266/266	207/215	265/265	410/430	336/362	156/170	386/386	194/194	183/183	275/275	275/275	152/173	275/283	199/213	278/278
B219	185/185	257/257	173/183	364/364	202/202	350/352	408/408	292/317	165/179	266/266	207/215	265/276	410/410	336/336	156/170	353/353	194/194	183/183	275/275	275/275	152/152	283/283	202/202	284/284
B220	169/185	255/273	173/183	364/382	190/190	350/352	408/408	290/317	165/179	266/266	207/215	265/276	410/410	336/362	156/156	353/353	194/194	183/183	263/275	275/275	152/152	275/283	199/213	284/284
B221	185/185	255/255	173/173	364/364	190/190	350/350	408/413	317/317	179/179	266/266	207/207	265/265	410/410	336/362	156/156	386/386	194/194	183/193	275/275	275/275	152/152	275/283	199/213	278/278
B222	169/185	255/273	173/173	364/382	190/190	350/350	408/413	290/317	165/179	257/266	207/207	265/276	410/410	336/336	156/156	353/353	194/194	183/193	263/275	275/275	152/152	275/283	199/213	278/278
B223	169/185	255/255	173/173	364/364	190/190	350/352	408/413	290/317	179/179	257/266	207/215	265/265	410/430	336/362	156/156	386/386	194/211	183/193	275/275	275/275	152/152	283/283	199/213	278/278
B224	185/185	255/255	173/173	364/364	190/206	350/350	408/413	290/317	165/179	257/266	207/215	265/265	410/410	336/362	156/156	353/353	194/211	183/193	275/275	275/275	152/152	275/283	199/199	278/278
B225	185/185	255/255	173/173	364/382	190/206	350/352	408/413	290/317	179/179	266/266	207/215	265/265	410/410	336/336	156/156	353/353	194/194	183/183	275/275	275/275	152/152	283/283	199/213	278/278
B226	169/185	255/255	173/183	364/364	190/190	350/352	408/408	317/317	179/179	266/266	207/207	265/276	410/430	336/362	156/156	386/386	194/194	183/183	263/275	275/275	152/152	283/283	199/199	284/284
B227	169/185	255/273	173/183	364/382	190/206	350/350	408/408	290/317	165/179	257/266	207/207	265/265	410/430	336/362	156/156	353/353	194/194	183/183	263/275	275/275	152/173	283/283	199/199	284/284
B228	185/185	255/273	173/183	364/382	190/190	350/350	408/408	290/317	165/179	257/266	207/215	265/276	410/410	336/336	156/170	353/353	194/194	183/183	263/275	275/275	152/152	283/283	199/213	278/278
B229	169/185	255/255	173/183	364/382	190/206	350/350	408/413	290/317	179/179	266/266	207/207	265/276	410/410	336/362	156/156	386/386	194/211	183/193	263/275	275/275	152/152	283/283	?/?	278/278
B230	169/185	255/255	173/173	364/382	190/206	350/350	408/413	290/317	165/179	257/266	207/207	265/276	410/410	336/362	156/156	353/353	194/194	183/193	275/275	275/275	152/152	275/283	199/213	278/278
B231	169/185	255/255	173/183	364/382	190/190	350/352	408/408	317/317	165/179	257/266	207/207	265/276	410/410	336/362	156/170	353/353	194/194	183/193	263/275	275/275	152/173	275/283	199/199	284/284
B232	185/185	255/255	173/183	364/382	190/206	350/350	408/413	317/317	179/179	257/266	207/215	265/265	410/430	336/336	156/170	386/386	194/194	183/193	263/275	275/275	152/173	275/283	199/199	278/278
B233	169/185	252/252	173/183	386/386	190/206	358/358	408/413	317/317	179/179	266/266	207/207	265/276	410/430	336/336	156/156	386/386	194/211	183/183	263/275	275/275	152/152	275/283	199/213	278/278
B234	185/185	255/255	173/183	364/382	190/190	350/352	408/408	317/317	165/179	257/266	207/215	265/276	410/430	336/336	156/156	353/353	194/194	183/193	275/275	275/275	152/173	278/283	199/199	284/284
B235	169/185	255/255	173/173	364/382	190/190	350/350	408/413	290/317	179/179	266/266	207/207	265/276	410/410	336/336	156/156	386/386	194/194	183/193	275/275	275/275	152/152	275/283	199/213	278/278
B236	185/185	255/255	173/173	364/364	190/206	350/350	408/408	290/317	179/179	257/266	207/207	265/265	410/430	336/362	156/156	386/386	194/194	183/193	275/275	275/275	152/152	275/283	199/213	284/284
B237	169/185	255/255	173/173	364/382	190/190	350/350	408/413	290/317	165/179	266/266	207/207	265/276	410/410	336/362	156/156	353/353	194/211	183/183	275/275	275/275	152/152	275/283	199/199	278/278
B238	169/185	255/273	173/183	364/364	190/190	350/350	408/408	317/317	165/179	266/266	207/207	265/276	410/410	336/336	156/156	353/353	194/194	183/193	263/275	275/275	152/173	275/283	199/213	284/284
B239	185/185	255/255	173/173	364/382	190/206	350/350	408/413	317/317	165/179	266/266	207/215	265/265	410/430	336/362	156/170	353/353	194/194	183/193	275/275	273/273	152/173	275/283	199/213	278/278
B240	169/185	255/255	173/183	364/382	190/190	350/350	408/413	317/317	179/179	257/266	207/207	265/276	410/430	336/336	156/170	386/386	194/194	183/193	263/275	275/275	152/152	278/283	199/213	278/278
B241	169/185	255/255	173/173	364/364	190/206	350/350	408/413	317/317	179/179	257/266	207/215	265/265	410/410	336/336	156/170	386/386	194/194	183/183	275/275	275/275	152/152	278/283	202/202	278/284
B242	169/185	255/273	173/173	364/364	190/206	350/350	408/408	317/317	165/179	257/266	207/207	265/265	410/430	336/362	156/156	353/353	194/194	183/193	275/275	275/275	152/152	275/283	199/199	284/284
B243	169/185	255/273	173/173	364/364	190/206	350/350	408/413	290/317	179/179	257/266	207/207	265/265	410/410	336/336	156/156	386/386	194/194	183/183	275/275	275/275	152/152	283/283	199/199	278/278
B244	169/185	255/273	173/173	364/364	190/206	350/352	408/413	290/317	179/179	257/266	207/215	265/265	410/430	336/362	156/156	353/353	194/194	183/183	275/275	275/275	152/152	283/283	199/199	278/278
B245	185/185	255/255	173/183	364/382	190/206	350/352	408/408	317/317	165/179	266/266	207/215	265/276	410/410	336/336	156/170	353/353	194/211	183/183	263/275	275/275	152/173	283/283	199/199	284/284
B246	185/185	255/255	173/183	364/382	190/190	350/350	408/413	290/317	179/179	257/266	207/207	265/276	410/410	336/362	156/170	386/386	194/211	183/193	263/275	273/273	152/173	275/283	196/213	278/278
B247	185/185	255/255	173/173	364/364	190/206	350/350	408/413	290/317	179/179	266/266	207/215	265/265	410/410	336/362	156/170	386/386	194/194	183/183	275/275	275/275	152/173	283/283	199/213	278/278
B248	185/185	255/255	173/173	364/382	190/206	350/352	408/413	290/317	165/179	266/266	207/215	265/265	410/430	336/362	156/170	353/353	194/211	183/193	275/275	275/275	152/152	283/283	199/213	278/278
B249	169/185	255/255	173/173	364/382	190/190	350/350	408/408	290/317	179/179	257/266	207/207	265/276	410/430	336/336	156/156	386/386	194/194	183/193	275/275	275/275	152/152	275/283	199/199	284/284
B250	185/185	255/255	173/173	364/364	190/206	350/350	408/408	317/317	179/179	266/266	207/215	265/265	410/430	336/362	156/170	386/386	194/194	183/193	275/275	275/275	152/152	283/283	199/213	278/284
B251	169/185	255/273	173/173	364/382	190/190	350/350	408/413	290/317	179/179	257/266	207/215	265/265	410/430	336/336	156/170	386/386	194/211	183/193	275/275	273/273	152/173	275/283	196/213	278/278
B252	169/185	255/273	173/183	364/364	190/190	350/350	408/408	317/317	179/179	257/266	207/215	265/276	410/410	336/336	156/170	386/386	194/211	183/183	263/275	275/275	152/152	283/283	199/199	284/284
B253	169/185	255/273	173/173	364/364	190/190	350/350	408/408	290/317	179/179	257/266	207/207	265/265	410/410	336/362	156/156	386/386	194/211	183/193	275/275	275/275	152/152	275/283	199/213	284/284
B254	185/185	255/255	173/183	364/382	190/190	350/350	408/408	290/317	179/179	257/266	207/215	265/265	410/430	336/362	156/170	386/386	194/194	183/193	263/275	275/275	152/152	275/283	185/185	284/284
B255	169/185	255/255	173/183	364/364	190/190	350/352	408/408	290/317	165/179	257/266	207/215	265/276	410/410	336/336	156/170	353/353	194/211	183/193	263/275	273/273	152/173	283/283	196/196	284/284
B256	169/185	255/273	173/173	364/364	190/206	350/352	408/408	317/317	165/179	266/266	207/207	265/265	410/430	336/362	156/156	353/353	194/194	183/183	275/275	275/275	152/152	283/283	199/199	284/284
B257	169/185	255/255	173/173	364/364	190/190	350/352	408/408	317/317	179/179	257/266	207/215	265/265	410/410	336/336	156/156	386/386	194/211	183/183	275/275	275/275	152/152	275/283	199/199	284/284
B258	169/185	255/273	173/183	364/364	190/206	350/350	408/408	290/317	179/179	266/266	207/215	265/265	410/410	336/362	156/170	386/386	194/194	183/193	263/275	275/275	152/152	275/283	199/199	284/284
B259	169/185	255/273	173/183	364/382	190/206	350/352	408/413	290/317	165/179	257/266	207/215	265/265	410/430	336/362	156/156	353/353	194/211	183/183	263/275	275/275	152/152	275/283	199/199	278/278
B260	169/185	255/255	173/173	364/364	190/190	350/352	408/413	290/317	179/179	257/266	207/215	265/276	410/410	336/336	156/170	386/386	194/211	183/193	275/275	273/273	152/152	275/283	196/196	278/278
B261	169/185	255/273	173/173	364/364	190/190	350/352	408/408	290/317	165/179	266/266	207/207	265/265	410/410	336/362	156/156	353/353	194/194	183/193	275/275	275/275	152/152	275/283	199/199	284/284
B262	169/185	255/273	173/173	364/364	190/190	350/350	408/408	317/317	179/179	257/266	207/207	265/265	410/410	336/362	156/156	386/386	194/194	183/193	275/275	275/275	152/152	283/283	202/202	284/284
B263	169/185	255/255	173/173	364/382	190/190	350/352	408/408	317/317	179/179	257/266	207/215	265/276	410/410	336/336	156/170	386/386	194/194	183/183	275/275	275/275	152/173	275/283	199/199	275/284
B264	185/185	255/273	173/173	364/382	190/206	350/350	408/413	290/317	165/179	266/266	207/215	265/265	410/410	336/362	156/156	353/353	194/211	183/183	275/275	275/275	152/152	275/283	199/199	278/278
B265	169/185	255/255	173/173	364/382	190/190	350/350	408/408	290/317	165/179	266/266	207/215	265/265	410/430	336/362	156/170	353/353	194/211	183/183	275/275	275/275	152/173	275/283	199/199	278/278
B266	185/185	255/255	173/183	364/382	190/206	350/350	408/413	290/317	179/179	266/266	207/207	265/276	410/430	336/362	156/156	386/386	194/194	183/183	263/275	275/275	152/173	283/283	199/213	278/278
B267	169/185	255/273	173/173	364/382	190/190	350/352	408/413	290/317	179/179	266/266	207/207	265/265	410/410	336/362	156/156	386/386	194/194	183/193	275/275	275/275	152/152	275/283	199/199	278/278
B268	169/185	255/273	173/183	364/382	190/206	350/352	408/413	290/317	165/179	266/266	207/215	265/276	410/410	336/336	156/170	355/386	194/211	183/183	263/275	275/275	152/173	283/283	199/213	278/278
B269	169/185	255/255	173/173	364/364	190/206	350/352	408/408	290/317	179/179	266/266	207/207	265/265	410/410	336/362	156/156	386/386	194/211	183/183	275/275	275/275	152/152	275/283	199/199	284/284
B270	169/185	255/273	173/183	364/382	190/190	350/350	408/408	317/317	165/179	266/266	207/207	265/276	410/430	336/362	156/156	353/353	194/194	183/183	263/275	275/275	152/152	283/283	199/199	278/278
B271	169/185	255/273	173/173	364/382	190/190	350/350	408/413	290/317	179/179	257/266	207/215	265/276	410/410	336/362	156/170	386/386	194/211	183/193	275/275	275/275	152/173	283/283	199/199	278/278
B272	169/185	255/273	173/173	364/382	190/190	350/350	408/408	317/317	179/179	266/266	207/207	265/276	410/430	336/362	156/156	386/386	194/194	183/193	275/275	275/275	152/152	283/283	199/199	278/278
B273	185/185	255/255	173/183	364/364	190/206	350/350	408/408	317/317	179/179	266/266	207/207	265/265	410/410	336/362	156/156	386/386	194/211	183/193	263/275	275/275	152/152	283/283	199/199	284/284
B274	169/185	255/255	173/183	364/364	190/206	350/352	408/408	317/317	179/179	266/266	207/215	265/265	410/410	336/336	156/170	386/386	194/211	183/193	275/275	275/275	152/173	275/283	199/199	278/278
B275	169/185	255/273	173/183	364/382	190/190	350/350	408/408	290/317	165/179	257/266	207/207	265/276	410/430	336/362	156/156	355/355	194/194	183/183	263/275	275/275	152/152	283/283	196/196	284/284
B276	169/185	255/273	173/173	364/382	190/190	350/350	408/413	317/317	165/179	257/266	207/215	265/265	410/410	336/362	156/170	355/355	194/194	183/183	275/275	275/275	152/173	283/283	199/213	?/?
B277	169/185	255/273	173/173	364/382	190/190	350/350	408/408	290/317	179/179	257/266	207/207	265/265	410/410	336/362	156/170	386/386	194/211	183/193	275/275	275/275	152/173	283/283	199/199	284/284
B278	185/185	255/273	173/173	364/364	190/190	350/350	408/413	317/317	165/179	266/266	207/215	265/276	410/410	336/362	156/170	355/355	194/194	183/193	275/275	275/275	152/152	275/283	199/213	278/278
B279	169/185	255/255	173/173	364/382	190/206	350/350	408/413	317/317	165/179	266/266	207/207	265/265	410/410	336/362	156/156	355/355	194/211	183/183	275/275	275/275	152/152	283/283	199/213	278/278
B280	169/185	255/273	173/183	364/364	190/190	350/350	408/408	317/317	165/179	266/266	207/215	265/276	410/410	336/362	156/156	355/355	194/194	183/193	263/275	275/275	152/152	283/283	199/213	284/284
B281	169/185	255/273	173/183	364/382	190/206	350/350	408/408	317/317	165/179	257/266	207/215	265/276	410/430	336/336	156/156	355/355	194/211	183/183	263/275	275/275	152/173	283/283	199/199	284/284
B282	185/185	255/270	173/173	364/382	190/206	352/352	408/408	290/317	179/179	266/266	207/215	265/265	410/430	336/362	156/156	386/386	194/211	183/193	275/275	275/275	152/152	275/283	199/199	284/284
B283	169/185	255/255	173/173	364/364	190/190	350/350	408/413	290/317	165/179	266/266	207/215	265/276	410/430	336/362	156/156	386/386	194/194	183/183	275/275	275/275	152/152	283/283	199/213	278/278
B284	185/185	255/255	173/173	364/382	190/206	350/352	408/413	290/317	165/179	266/266	207/215	265/265	410/430	336/336	156/170	355/355	194/211	183/183	275/275	275/275	152/173	283/283	199/199	278/278
B285	169/185	255/255	173/173	364/364	190/206	350/352	408/413	290/317	179/179	257/266	207/207	265/265	410/410	336/336	156/156	386/386	194/211	183/193	275/275	275/275	152/173	283/283	199/213	278/278
B286	169/185	255/273	173/183	364/364	190/190	350/352	408/408	290/317	165/179	266/266	207/207	265/276	410/430	336/362	156/156	355/355	194/211	183/183	263/275	275/275	152/152	275/283	199/213	284/284
B287	169/185	255/255	173/173	364/364	190/206	350/350	408/408	290/317	179/179	257/266	207/207	265/276	410/430	336/336	156/156	386/386	194/194	183/183	275/275	275/275	152/152	275/283	199/213	275/284
B288	169/185	255/255	173/173	364/364	190/190	?/?	408/413	290/317	165/179	257/266	207/207	265/265	410/430	336/362	156/170	355/355	194/194	183/193	275/275	273/273	152/173	275/283	?/?	278/278
B289	185/185	255/255	173/173	364/364	190/190	350/352	408/408	290/317	165/179	266/266	207/207	265/276	410/410	336/336	156/156	355/355	194/211	183/193	263/275	275/275	152/173	283/283	199/213	284/284
B290	169/185	255/255	173/173	364/364	190/206	?/?	408/408	317/317	179/179	266/266	207/215	265/265	410/410	336/362	156/170	386/386	194/211	183/193	275/275	275/275	152/173	275/283	199/199	278/278
B291	169/185	255/255	173/173	364/364	190/206	350/350	408/413	317/317	179/179	266/266	207/215	265/265	410/430	336/362	156/170	386/386	194/211	183/183	275/275	275/275	152/173	275/283	199/213	278/278
B292	185/185	255/255	173/173	364/382	190/206	350/350	408/413	317/317	179/179	266/266	207/215	265/276	410/430	336/336	156/156	386/386	194/194	183/193	275/275	275/275	152/152	275/283	199/213	278/278
B293	169/185	255/255	173/173	364/382	190/190	350/350	408/408	290/317	179/179	266/266	207/215	265/265	410/430	336/336	156/156	386/386	194/211	183/193	275/275	275/275	152/152	275/283	199/199	278/278
B294	185/185	255/273	173/173	364/382	190/206	350/350	408/408	290/317	179/179	257/266	207/215	265/276	410/410	336/362	156/170	386/386	194/211	183/193	275/275	275/275	152/173	283/283	199/199	284/284
B295	185/185	255/255	173/183	364/382	190/206	350/352	408/413	317/317	176/176	266/266	207/207	265/276	410/410	336/336	156/156	386/386	194/194	183/183	263/275	275/275	152/173	283/283	199/199	278/278
B296	169/185	255/273	173/183	364/382	190/190	350/350	408/413	290/317	165/179	266/266	207/207	265/276	410/410	336/336	156/170	355/355	194/194	183/183	263/275	275/275	152/173	275/283	199/213	278/278
B297	169/185	255/255	173/173	364/364	190/190	350/350	408/408	290/317	165/179	266/266	207/207	265/276	410/430	336/336	156/156	355/355	194/211	183/193	275/275	275/275	152/152	283/283	199/213	284/284
B298	169/185	255/255	173/173	364/382	190/190	350/350	408/413	290/317	165/179	266/266	207/215	265/265	410/410	336/336	156/170	355/355	194/211	175/183	275/275	275/275	152/152	283/283	199/199	278/278
B299	185/185	255/255	173/183	364/364	190/206	350/350	408/413	290/317	165/179	257/266	207/215	265/265	410/410	336/362	156/170	355/355	194/211	183/193	275/275	273/273	152/173	283/283	199/199	278/278
B300	169/185	255/273	173/173	364/364	190/190	350/352	408/413	317/317	179/179	266/266	207/207	265/265	410/430	336/336	156/156	386/386	194/194	183/183	275/275	275/275	152/152	283/283	199/213	284/284
B301	185/185	255/255	173/173	364/382	190/190	350/350	408/413	290/317	165/179	257/266	207/207	265/265	410/410	336/362	156/156	355/355	194/194	183/193	275/275	275/275	152/152	283/283	199/199	278/278
B302	185/185	255/273	173/183	364/364	190/206	350/350	408/408	290/317	165/179	266/266	207/207	265/276	410/410	336/362	156/156	355/355	194/194	183/183	263/275	275/275	152/173	275/283	199/199	284/284
B303	169/185	255/273	173/173	364/382	190/190	350/350	408/408	290/317	?/?	?/?	215/215	?/?	?/?	?/?	?/?	?/?	194/211	183/193	275/275	275/275	152/173	283/283	199/199	278/284
B304	169/185	255/273	173/173	364/382	190/206	350/350	408/413	317/317	165/179	257/266	207/215	265/276	410/410	336/336	156/170	355/386	?/?	188/188	282/282	275/275	152/173	283/283	199/213	278/278
B305	169/185	255/255	173/173	364/364	190/206	350/352	408/408	290/317	179/179	266/266	207/215	265/276	410/410	336/362	156/170	386/386	194/194	183/183	293/297	275/275	152/173	283/283	199/213	278/278
B306	185/185	255/255	173/183	364/382	190/190	350/352	408/408	317/317	179/179	266/266	207/207	265/265	410/430	336/362	156/156	386/386	194/211	183/183	261/275	275/275	152/152	283/283	199/199	278/278
B307	185/185	255/255	173/173	364/382	190/190	350/350	408/408	290/317	165/179	266/266	207/215	265/276	410/410	336/336	156/170	355/386	194/194	183/183	263/275	275/275	152/173	283/283	199/213	278/278
B308	185/185	255/255	173/173	364/364	190/206	?/?	408/413	290/317	179/179	266/266	207/207	265/276	410/410	336/336	156/156	386/386	194/211	183/193	263/275	275/275	152/152	275/283	199/213	278/278
B309	169/185	255/273	173/173	364/382	190/190	350/350	408/413	290/317	165/179	257/266	207/215	265/265	410/410	336/336	156/170	355/386	194/194	183/183	275/275	275/275	152/152	283/283	199/213	278/278
B310	169/185	255/273	173/173	364/382	190/206	350/350	408/408	290/317	179/179	266/266	207/215	265/265	410/410	336/362	156/170	355/355	194/194	183/193	275/275	275/275	152/173	283/283	199/199	284/284
B311	169/185	255/273	173/173	364/364	190/206	350/350	408/408	290/317	165/179	257/266	207/215	265/276	410/410	336/336	156/170	355/355	194/211	183/193	275/275	275/275	152/173	275/283	199/199	278/284
B312	185/185	255/273	173/183	364/382	190/190	350/352	408/408	317/317	165/179	266/266	207/207	265/276	410/430	336/336	156/156	355/355	194/211	183/193	263/275	275/275	152/173	275/283	199/199	278/284
B313	169/185	255/255	173/173	364/364	190/206	350/352	408/408	317/317	179/179	257/266	207/215	265/265	410/410	336/336	156/156	386/386	194/194	183/193	275/275	275/275	152/173	275/283	199/213	278/278
B314	169/185	255/255	173/183	364/382	190/190	350/350	408/413	317/317	179/179	257/266	207/207	265/276	410/430	336/362	156/170	386/386	194/211	183/193	263/275	275/275	152/173	283/283	199/199	278/278
B315	185/185	255/273	173/183	364/364	190/190	350/350	408/413	317/317	165/179	257/266	207/207	265/265	410/410	336/362	156/156	355/355	194/194	183/193	263/275	273/273	152/152	275/283	199/213	278/287
B316	169/185	255/273	173/173	364/364	190/206	350/352	408/408	317/317	179/179	266/266	207/215	265/265	410/410	336/336	156/170	386/386	194/211	183/183	275/275	275/275	152/152	275/283	199/213	278/278
B317	169/185	255/255	173/183	364/382	190/206	358/358	408/408	317/317	179/179	266/266	207/215	265/276	410/430	336/336	156/170	386/386	194/211	183/193	263/275	275/275	152/173	283/283	199/199	284/284
B318	185/185	255/255	173/183	364/382	190/206	350/350	408/408	290/317	179/179	257/266	207/215	265/276	?/?	336/336	156/170	386/386	194/194	183/193	263/275	275/275	152/173	275/283	?/?	278/284
B319	169/185	255/273	173/173	364/382	190/190	350/352	408/408	317/317	165/179	257/266	207/207	265/276	410/430	336/336	156/170	386/386	194/194	183/193	263/275	275/275	152/173	275/283	199/199	284/284
B320	169/185	255/255	173/173	364/382	190/190	350/352	408/413	317/317	165/179	257/266	207/215	265/265	410/430	336/362	156/170	355/355	194/194	183/193	275/275	275/275	152/173	283/283	199/199	278/278
B321	185/185	255/255	173/183	364/364	190/190	350/350	408/408	317/317	179/179	257/266	207/215	265/276	410/430	336/336	156/170	386/386	194/211	183/193	263/275	275/275	152/173	283/283	199/213	278/284
B322	169/185	255/273	173/183	364/364	190/206	350/350	408/413	317/317	165/179	257/266	207/215	265/276	410/430	336/362	156/170	355/355	194/211	183/193	263/275	275/275	152/152	283/283	199/199	278/278
B323	169/185	255/255	173/183	364/364	190/190	350/350	408/408	290/317	165/179	266/266	207/215	265/276	410/410	336/336	156/170	355/355	194/194	183/183	263/275	275/275	152/173	275/283	199/199	278/284
B324	185/185	255/273	173/173	364/364	190/206	350/352	408/408	317/317	179/179	266/266	207/215	265/265	410/410	336/336	156/156	386/386	194/211	183/193	275/275	275/275	152/152	275/283	199/199	278/278
B325	185/185	255/255	173/173	364/382	190/206	350/352	408/413	317/317	179/179	266/266	207/207	265/265	410/430	336/336	156/170	386/386	194/194	183/193	275/275	275/275	152/173	283/283	199/199	278/278
B326	185/185	255/270	173/183	?/?	190/206	358/358	408/408	317/317	165/179	266/266	207/207	265/265	410/430	336/336	156/156	355/355	194/211	183/193	263/275	275/275	152/173	283/283	?/?	278/278
B327	169/185	255/255	173/173	?/?	190/206	358/358	408/413	317/317	179/179	266/266	207/215	265/265	410/430	336/362	156/170	386/386	194/211	183/183	275/275	275/275	152/152	275/283	199/213	278/278
B328	169/185	255/273	173/183	364/382	190/190	350/350	408/408	290/317	179/179	266/266	207/207	265/265	410/410	336/362	156/156	386/386	194/211	183/193	263/275	275/275	152/173	275/283	199/213	284/284
B329	185/185	255/255	173/183	364/364	190/206	350/352	408/413	317/317	165/179	257/266	207/215	265/265	410/430	336/336	156/156	355/355	194/194	183/193	263/275	275/275	150/150	275/283	199/199	278/278
B330	169/185	255/255	173/183	364/382	190/190	350/352	408/413	317/317	179/179	266/266	207/207	265/276	410/410	336/336	156/156	386/386	194/194	183/183	263/275	275/275	152/152	283/283	199/213	278/278
B331	185/185	255/255	173/173	364/382	190/206	350/352	408/408	317/317	179/179	257/266	207/207	265/265	410/410	336/362	156/156	386/386	194/194	183/193	275/275	275/275	152/152	283/283	199/199	284/284
B332	169/185	255/273	173/173	364/364	190/190	350/350	408/408	290/317	165/179	257/266	207/207	265/276	410/410	336/362	156/170	355/355	194/194	183/193	275/275	275/275	152/173	275/283	199/199	284/284
B333	169/185	255/255	173/173	364/364	190/190	350/350	408/413	290/317	179/179	266/266	207/207	265/276	410/410	336/362	156/156	386/386	194/194	183/193	275/275	275/275	152/152	283/283	199/213	278/278
B334	169/185	255/255	173/173	364/382	190/190	350/350	408/408	317/317	179/179	257/266	207/215	265/276	410/430	336/336	156/170	386/386	194/194	183/193	263/275	273/273	152/173	283/283	?/?	?/?
B335	169/185	255/273	173/183	364/364	190/190	350/350	408/408	290/317	165/179	257/266	207/215	265/276	410/410	336/362	156/170	355/386	194/211	183/193	263/275	273/273	152/152	283/283	199/213	284/284
B336	185/185	255/255	173/173	364/382	190/206	350/352	408/408	290/317	179/179	266/266	207/215	265/276	410/430	336/362	156/156	386/386	194/194	183/183	275/275	275/275	152/152	283/283	199/199	278/278
B337	169/185	255/255	173/173	364/364	190/206	350/350	408/413	290/317	165/179	?/?	207/215	276/276	410/410	336/336	156/170	363/363	194/194	183/193	275/275	275/275	152/173	283/283	199/213	278/278
B338	185/185	255/255	173/183	364/382	190/206	350/352	408/413	317/317	165/179	266/266	207/215	265/276	410/430	336/362	156/156	355/355	194/194	183/183	263/275	275/275	152/152	283/283	199/199	278/278
B339	169/185	255/255	173/173	364/382	190/206	350/352	408/408	317/317	179/179	?/?	207/215	?/?	?/?	?/?	156/170	?/?	194/194	183/183	275/275	273/273	152/152	283/283	199/199	278/278
B340	169/185	255/255	173/173	364/364	190/190	350/350	408/413	317/317	?/?	?/?	?/?	?/?	410/410	?/?	?/?	386/386	194/194	183/193	275/275	273/273	152/152	275/283	199/213	278/278
B341	185/185	255/255	173/183	364/364	190/190	350/352	408/408	290/317	165/179	266/266	207/207	265/276	410/430	336/336	156/170	355/355	194/194	183/183	263/275	275/275	152/152	283/283	199/199	278/284
B342	169/185	255/273	173/173	364/382	190/190	350/352	408/413	317/317	179/179	257/266	207/207	265/265	410/410	336/362	156/156	386/386	194/194	183/193	275/275	275/275	152/152	283/283	199/199	278/278
B343	169/185	255/255	173/173	364/364	190/206	350/350	408/413	290/317	165/179	266/266	207/215	265/278	410/410	336/336	156/156	355/355	194/211	183/183	275/275	275/275	152/152	283/283	199/213	278/278
B344	169/185	255/255	173/183	364/382	190/190	350/352	408/413	317/317	179/179	266/266	207/207	265/265	410/410	336/336	156/156	386/386	194/211	183/193	263/275	275/275	152/152	283/283	199/213	278/278
B345	185/185	255/255	170/173	364/382	190/190	350/352	408/413	290/317	193/193	273/273	207/215	265/276	410/430	336/336	184/184	355/355	194/194	183/193	275/275	275/275	152/152	283/283	199/213	278/278
B346	185/185	255/255	173/173	364/364	190/206	350/350	408/408	290/317	179/179	257/266	207/215	265/265	410/430	336/336	156/156	386/386	194/211	183/193	275/275	275/275	152/152	275/283	199/199	275/284
B347	185/185	255/273	173/173	364/364	190/206	350/350	408/413	290/317	165/179	266/266	207/215	265/265	410/410	336/336	156/170	355/386	194/211	183/183	275/275	275/275	152/152	275/283	?/?	278/278
B348	169/185	255/273	173/183	364/382	190/190	350/352	408/413	317/317	179/179	257/266	207/215	265/276	410/430	336/362	156/170	386/386	194/211	183/193	263/275	275/275	152/173	283/283	199/213	278/278
B349	185/185	255/255	173/173	364/382	190/190	350/352	408/413	290/317	160/173	257/266	207/207	267/276	410/426	336/362	156/156	355/355	194/211	183/193	275/275	275/275	152/152	283/283	199/213	278/278
B350	169/185	255/273	173/173	364/382	190/206	350/352	408/413	290/317	179/179	266/266	207/207	267/276	410/430	336/336	156/170	386/386	194/211	183/183	263/275	275/275	152/173	283/283	199/213	284/284
B351	169/185	255/273	173/173	364/364	190/206	350/352	408/413	317/317	179/179	266/266	207/215	265/265	410/410	336/362	156/170	355/355	194/211	183/193	275/275	275/275	152/173	275/283	199/199	278/278
B352	169/185	255/273	173/173	364/364	190/190	350/352	408/413	317/317	165/179	257/266	207/215	265/265	410/430	336/362	156/170	355/355	194/194	183/193	275/275	275/275	152/173	275/283	199/199	278/278
B353	169/185	255/255	173/183	364/382	?/?	350/350	408/408	317/317	165/179	266/266	207/215	265/265	410/430	336/336	156/156	355/355	194/211	183/193	263/275	273/273	152/152	275/283	199/199	278/278
B354	169/185	255/273	173/173	364/364	190/206	350/352	408/413	290/317	179/179	257/266	207/215	265/265	410/430	336/336	156/156	386/386	194/211	183/193	275/275	275/275	152/173	283/283	199/199	278/278
B355	169/185	255/255	173/173	364/382	190/206	350/350	408/413	290/317	165/179	266/266	207/215	265/276	410/430	336/336	156/170	355/386	194/211	183/183	275/275	273/273	152/173	275/283	199/213	278/278
B356	185/185	255/255	173/173	364/382	190/190	350/352	408/413	290/317	165/179	257/266	207/207	267/276	410/430	336/362	156/170	355/355	194/213	183/193	?/?	275/275	152/173	283/283	199/213	278/278
B357	185/185	255/255	173/183	364/382	190/206	350/350	408/408	317/317	179/179	266/266	207/207	265/265	410/430	336/336	156/170	386/386	194/211	183/183	275/275	275/275	152/173	283/283	?/?	278/278
B358	169/185	255/273	173/183	364/382	190/190	350/350	408/408	317/317	165/179	266/266	207/207	267/276	410/430	336/336	156/170	355/355	194/194	183/193	263/275	275/275	152/173	283/283	199/213	284/284
B359	185/185	255/255	173/183	364/382	190/206	350/350	408/413	317/317	165/179	266/266	207/215	265/265	410/410	336/362	156/156	355/355	194/211	183/183	263/275	275/275	152/152	275/283	199/213	278/278
B360	169/185	255/255	173/183	364/382	190/190	350/352	408/413	317/317	165/179	266/266	207/207	265/276	410/430	336/362	156/156	353/353	194/211	183/193	263/275	275/275	152/173	283/283	199/213	278/278
B361	169/185	255/273	173/173	364/364	190/190	350/352	408/413	290/317	165/179	257/266	207/207	265/276	410/410	336/336	156/170	355/386	194/211	183/183	275/275	275/275	152/173	275/283	199/199	278/278
B362	169/185	255/273	173/173	364/364	190/190	350/350	408/408	317/317	179/179	257/266	207/207	267/276	410/410	336/362	156/156	355/355	194/194	183/183	263/275	275/275	152/173	275/283	199/199	284/284
B363	169/185	255/273	173/183	364/364	190/206	350/352	408/413	290/317	165/179	257/266	207/215	265/276	410/430	336/362	156/170	355/355	194/194	183/183	263/275	260/275	152/173	293/293	?/?	278/278
B364	185/185	255/273	173/173	364/364	190/206	350/350	408/408	317/317	179/179	266/266	207/215	265/276	410/410	336/362	156/170	386/386	194/194	183/183	275/275	275/275	152/173	283/283	199/213	278/284
B365	169/185	255/273	173/173	364/382	190/190	350/350	408/408	317/317	165/179	266/266	207/215	265/265	410/426	336/362	156/170	355/355	194/211	183/183	275/275	275/275	152/173	283/283	199/213	284/284
B366	185/185	255/273	173/173	364/382	190/206	350/350	408/413	317/317	165/179	266/266	207/207	265/276	410/430	336/362	156/170	353/353	194/211	183/183	275/275	275/275	152/173	283/283	199/213	278/278
B367	169/185	255/255	173/183	364/364	190/206	350/352	408/408	290/317	179/179	257/266	207/215	265/265	410/430	336/336	156/170	386/386	194/211	183/183	263/275	275/275	152/152	275/283	199/213	284/284
B368	185/185	255/255	173/173	364/364	190/206	350/352	408/413	290/317	165/179	266/266	207/215	265/276	410/430	336/362	156/170	353/353	194/194	183/183	275/275	273/273	152/173	275/283	196/214	278/278
B369	169/185	255/273	173/183	364/382	190/206	350/350	408/413	317/317	179/179	257/266	207/207	265/265	410/410	336/336	156/156	386/386	194/211	183/193	263/275	275/275	152/173	283/283	199/213	278/278
B370	185/185	255/273	173/173	364/364	190/190	350/352	408/413	290/317	165/179	266/266	207/207	265/265	410/430	336/336	156/156	353/353	194/194	183/193	275/275	275/275	152/152	275/283	199/213	278/278
B371	169/185	252/252	173/173	364/364	190/206	?/?	408/413	290/317	165/179	266/266	207/215	265/265	410/410	336/362	156/170	353/353	194/194	183/193	275/275	275/275	152/173	275/283	199/199	278/278
B372	169/185	255/273	173/183	364/382	190/190	350/352	408/408	317/317	173/183	257/266	207/207	265/265	410/430	336/362	156/156	353/353	194/211	183/193	275/275	275/275	152/152	275/283	199/199	284/284
B373	169/185	255/273	173/173	364/364	190/206	350/352	408/413	317/317	179/179	266/266	207/215	265/276	410/430	336/336	156/170	386/386	194/194	183/193	275/275	275/275	152/152	275/283	199/213	278/278
B374	185/185	255/255	173/183	364/364	190/190	350/350	408/408	317/317	165/179	257/266	207/207	265/276	410/410	336/362	156/156	353/353	194/194	183/193	263/275	275/275	152/173	275/283	199/199	284/284
B375	185/185	255/273	173/173	364/364	190/206	350/350	408/408	290/317	165/179	257/266	207/215	265/265	410/410	336/336	156/156	353/353	194/211	183/193	275/275	275/275	152/152	275/283	199/213	284/284
B376	185/185	255/255	173/173	364/382	190/190	350/352	408/413	290/317	165/179	257/266	207/207	265/265	410/430	336/336	156/170	353/353	194/194	183/193	275/275	275/275	152/152	275/283	199/213	278/278
B377	169/185	255/255	173/183	364/382	190/190	350/352	408/413	290/317	179/179	257/266	207/207	265/265	410/430	336/362	156/156	386/386	194/211	183/183	263/275	275/275	152/152	283/283	199/213	278/278
B378	185/185	255/273	173/173	364/382	190/206	350/352	408/413	317/317	179/179	257/266	207/215	265/276	410/410	336/362	156/170	386/386	194/211	183/193	275/275	275/275	152/173	283/283	199/213	278/278
B379	185/185	255/273	173/183	364/364	190/190	350/352	408/408	317/317	165/179	257/266	207/215	265/276	410/430	336/362	156/170	353/353	194/194	183/193	263/275	275/275	152/173	275/283	199/199	284/284
B380	169/185	255/255	173/173	364/364	190/206	350/350	408/408	317/317	165/179	257/266	207/215	265/265	410/430	336/336	156/170	353/353	194/211	183/183	275/275	275/275	152/152	275/283	199/213	284/284
B381	169/185	255/255	173/183	364/382	190/206	350/350	408/413	317/317	165/179	257/266	207/215	265/265	410/430	336/362	156/170	353/353	194/211	183/193	275/275	275/275	152/173	283/283	199/213	278/278
B382	185/185	255/273	173/173	364/364	190/206	350/350	408/408	317/317	179/179	257/266	207/207	265/265	410/430	336/336	156/156	386/386	194/194	183/193	275/275	275/275	152/152	275/283	199/213	278/278
B383	169/185	255/255	173/173	364/364	190/190	350/350	408/413	317/317	179/179	266/266	207/215	265/276	410/430	336/362	156/170	386/386	194/194	183/183	275/275	275/275	152/173	275/283	199/213	278/278
B384	185/185	255/273	173/173	364/382	190/206	350/350	408/408	317/317	165/179	266/266	207/215	265/278	410/430	336/336	156/170	355/386	194/194	183/183	275/275	273/273	152/152	283/283	196/196	278/278
B385	185/185	255/255	173/173	364/364	190/190	350/352	408/408	290/317	179/179	266/266	207/207	265/276	410/430	336/336	156/156	386/386	194/194	183/183	263/275	275/275	152/173	278/283	?/?	284/284
B386	185/185	255/255	173/183	364/382	190/190	350/350	408/408	290/317	165/179	257/266	207/215	265/276	410/430	336/362	156/170	353/353	194/211	183/193	263/275	275/275	152/173	283/283	199/213	284/284
B387	185/185	255/255	173/173	364/364	190/206	350/352	408/408	317/317	165/179	266/266	207/207	265/265	410/430	336/362	156/156	353/353	194/211	183/193	275/275	275/275	152/152	283/283	199/213	284/284
B388	185/185	255/255	173/183	364/382	190/190	350/350	408/413	290/317	179/179	257/266	207/207	265/276	410/430	336/362	156/156	386/386	194/194	183/183	263/275	273/273	152/173	275/283	196/213	278/278
B389	185/185	255/255	173/183	364/364	190/206	350/352	408/413	290/317	179/179	257/266	207/207	265/276	410/430	336/362	156/156	386/386	194/194	183/193	263/275	275/275	152/173	283/283	199/213	278/278
B390	169/185	255/273	173/183	364/364	190/190	350/352	408/408	290/317	179/179	257/266	207/215	265/265	410/430	336/362	156/170	386/386	194/211	183/183	263/275	275/275	152/173	275/283	199/199	284/284
B391	169/185	255/255	173/173	364/382	190/206	350/352	408/408	317/317	179/179	257/266	207/215	265/276	410/410	336/362	156/156	386/386	194/211	183/193	275/275	275/275	152/152	283/283	199/199	284/284
B392	185/185	255/273	173/183	364/364	190/206	350/352	408/413	290/317	179/179	257/266	207/215	265/276	410/410	336/362	156/170	386/386	194/194	183/183	263/275	275/275	152/173	275/283	199/213	278/278
B393	169/185	255/273	173/173	364/364	190/190	350/350	408/408	317/317	179/179	266/266	207/207	265/265	410/430	336/336	156/156	386/386	194/211	183/183	275/275	275/275	152/152	275/283	199/199	284/284
B394	185/185	255/273	173/183	364/382	190/190	350/350	408/408	290/317	165/179	266/266	207/207	265/276	410/410	336/362	156/170	353/353	194/194	183/193	263/275	275/275	152/152	283/283	199/199	284/284
B395	185/185	255/255	173/173	364/364	190/190	350/350	408/408	290/317	165/179	266/266	207/207	265/265	410/410	336/362	156/170	353/353	194/194	183/183	275/275	275/275	152/173	283/283	199/213	284/284
B396	185/185	255/255	173/173	364/364	190/206	350/352	408/408	290/317	165/179	266/266	207/215	265/265	410/410	336/362	156/156	353/353	194/211	183/193	?/?	275/275	152/152	275/283	199/213	284/284
B397	185/185	255/273	173/183	364/382	190/206	350/350	408/413	317/317	165/179	257/266	207/215	265/276	410/410	336/362	156/170	353/353	194/194	183/183	263/275	275/275	152/173	283/283	199/199	278/278
B398	169/185	255/255	173/183	364/382	190/206	350/352	408/413	290/317	179/179	257/266	207/215	265/276	410/410	336/362	156/170	386/386	194/194	183/193	263/275	275/275	152/173	275/283	199/199	278/278
B399	185/185	255/255	173/173	364/364	190/206	350/352	408/408	290/317	179/179	266/266	207/215	265/265	410/430	336/362	156/170	386/386	194/194	183/193	275/275	275/275	152/173	275/283	199/199	284/284
B400	185/185	255/273	173/173	364/382	190/206	350/352	408/413	317/317	165/179	257/266	207/215	265/265	410/410	336/362	156/170	353/353	194/194	183/183	275/275	275/275	152/173	283/283	199/199	278/278
B401	169/185	255/255	173/173	364/382	190/206	350/352	408/408	317/317	179/179	266/266	207/207	265/265	410/430	336/336	156/156	386/386	194/211	183/183	275/275	275/275	152/152	275/283	199/199	284/284
B402	169/185	255/273	173/183	364/382	190/190	350/350	408/413	317/317	165/179	266/266	207/215	265/276	410/410	336/336	156/170	353/353	194/211	183/183	263/275	273/273	152/152	283/283	196/196	278/278
B403	169/185	255/273	173/173	364/364	190/190	350/350	408/408	290/317	165/179	266/266	207/207	265/276	410/410	336/362	156/156	353/353	194/194	183/193	275/275	275/275	152/152	275/283	199/199	284/284
B404	169/185	255/255	173/183	364/382	190/206	350/352	408/413	290/317	179/179	266/266	207/215	265/276	410/410	336/362	156/170	386/386	194/211	183/183	263/275	275/275	152/173	283/283	199/213	278/278
B405	169/185	255/273	173/173	364/364	190/190	350/350	408/408	290/317	165/179	266/266	207/207	265/265	410/410	336/336	156/156	353/353	194/211	183/193	275/275	275/275	152/173	275/283	199/199	284/284
B406	185/185	255/255	173/173	364/382	190/190	350/352	408/413	290/317	179/179	257/266	207/207	265/276	410/430	336/362	156/156	386/386	194/211	183/183	275/275	275/275	152/173	283/283	199/199	278/278
B407	185/185	255/273	173/183	364/382	190/206	348/350	408/408	290/317	165/179	257/266	207/215	265/276	410/430	336/336	156/156	355/386	194/194	183/183	263/275	275/275	152/173	283/283	199/213	284/284
B408	185/185	255/255	173/173	364/364	190/206	350/350	408/413	290/317	165/179	266/266	207/215	265/265	410/430	336/362	156/170	353/353	194/211	183/193	275/275	275/275	152/173	283/283	199/213	278/278
B409	169/185	255/255	173/173	364/382	190/190	350/350	408/413	290/317	179/179	266/266	207/207	265/265	410/430	336/362	156/156	386/386	194/194	183/183	275/275	275/275	152/152	275/283	199/213	278/278
B410	169/185	255/255	173/173	364/382	190/206	350/350	408/408	290/317	179/179	257/266	207/215	265/276	410/410	336/362	156/156	386/386	194/194	183/193	263/275	275/275	152/173	275/283	199/213	284/284
B411	185/185	255/255	173/173	364/382	190/190	350/352	408/408	317/317	165/179	266/266	207/207	265/265	410/430	336/336	156/156	353/353	194/211	183/183	275/275	275/275	152/152	283/283	199/199	284/284
B412	185/185	255/255	173/173	364/382	190/206	350/350	408/408	290/317	179/179	266/266	207/215	265/276	410/410	336/362	156/170	386/386	194/211	183/193	275/275	275/275	152/173	275/283	199/213	278/284
B413	169/185	255/273	173/173	364/364	190/206	350/350	408/413	317/317	179/179	266/266	207/215	265/265	410/430	336/362	156/170	386/386	194/194	183/193	275/275	275/275	152/152	283/283	199/199	278/278
B414	185/185	255/273	173/173	364/364	190/206	350/350	408/408	317/317	179/179	257/266	207/215	265/276	410/430	336/362	156/170	386/386	194/194	183/183	275/275	275/275	152/173	275/283	199/213	284/284
B415	185/185	?/?	173/183	364/364	190/212	356/358	408/413	?/?	179/179	257/266	207/215	265/265	410/430	336/362	156/156	386/386	194/211	183/183	263/275	275/275	152/173	283/283	199/199	278/278
B416	169/185	255/273	173/173	364/382	190/190	350/350	408/408	290/317	165/179	257/266	207/207	265/276	410/430	336/362	156/156	353/353	194/211	183/193	275/275	275/275	152/173	283/283	199/213	284/284
B417	169/185	255/255	173/183	364/382	190/190	350/350	408/413	290/317	165/179	257/266	207/215	265/276	410/430	336/336	156/170	353/353	194/194	183/193	?/?	275/275	152/173	275/283	199/199	278/278
B418	185/185	255/255	173/173	364/364	190/206	350/350	408/413	317/317	179/179	266/266	207/215	265/265	410/410	336/362	156/170	386/386	194/211	183/193	275/275	275/275	152/173	275/283	199/213	278/278
B419	169/185	255/255	173/183	364/364	190/190	350/352	408/413	290/317	179/179	266/266	207/207	265/276	410/430	336/336	156/170	386/386	194/211	183/183	263/275	275/275	152/173	275/283	199/213	278/278
B420	169/185	255/255	173/183	364/382	190/190	350/350	408/408	290/317	179/179	257/266	207/207	265/276	410/410	336/362	156/156	386/386	194/211	183/193	263/275	275/275	152/152	283/283	199/199	284/284
B421	169/185	255/255	173/173	364/382	190/206	350/350	408/413	317/317	165/179	257/266	207/215	265/265	410/410	336/336	156/170	353/353	194/194	183/193	263/275	275/275	152/152	275/283	199/199	278/278
B422	169/185	255/273	173/183	364/364	190/190	350/352	408/413	317/317	165/179	257/266	207/215	265/265	410/430	336/362	156/170	353/353	194/211	183/183	263/275	273/273	152/173	283/283	196/213	278/278
B423	185/185	255/255	173/183	364/382	190/190	350/350	408/408	290/317	179/179	266/273	207/207	265/265	410/410	336/336	156/156	386/386	194/211	175/183	263/275	275/275	152/152	283/283	199/199	284/284
B424	185/185	255/273	173/173	364/382	190/190	350/352	408/408	317/317	179/179	257/266	207/207	265/276	410/410	336/336	156/170	353/353	194/211	183/183	275/275	275/275	152/173	283/283	199/199	284/284
B425	185/185	255/255	173/183	364/364	190/190	350/350	408/413	290/317	179/179	257/266	207/207	265/276	410/410	336/336	156/170	386/386	194/194	183/183	263/275	275/275	152/173	275/283	199/213	278/278
B426	169/185	255/273	173/183	364/364	190/190	350/352	408/413	290/317	165/179	257/266	207/207	265/276	410/430	336/362	156/156	353/353	194/211	183/183	263/275	275/275	152/173	283/283	199/199	278/278
B427	185/185	255/255	173/183	364/382	190/206	350/350	408/408	290/317	179/179	257/266	207/207	265/265	410/410	336/336	156/156	386/386	194/194	183/193	263/275	275/275	152/152	275/283	199/199	284/284
B428	169/185	255/273	173/183	364/364	190/206	350/352	408/413	290/317	165/179	257/266	207/215	265/276	410/430	336/362	156/170	353/353	194/211	183/193	263/275	275/275	152/152	283/283	199/213	278/278
B429	185/185	255/255	173/183	364/364	190/190	350/350	408/408	290/317	165/179	266/266	207/207	265/265	410/430	336/362	156/156	353/353	194/211	183/193	275/275	275/275	152/173	275/283	199/199	284/284
B430	169/185	255/255	173/183	364/382	190/190	350/352	408/413	290/317	179/179	257/266	207/207	265/276	410/430	336/362	156/156	386/386	194/194	183/183	263/275	275/275	152/152	283/283	199/199	278/278
B431	169/185	255/273	173/173	364/382	190/206	350/350	408/413	317/317	165/179	266/266	207/215	265/276	410/430	336/362	156/156	353/353	194/194	183/193	275/275	275/275	152/152	275/283	199/213	278/278
B432	169/185	255/273	173/183	364/364	190/190	350/350	408/413	317/317	165/179	266/266	207/207	265/276	410/430	336/336	156/156	353/353	194/211	183/193	263/275	275/275	152/152	283/283	199/213	278/278
B433	185/185	255/255	173/173	364/382	190/190	350/352	408/408	290/317	179/179	266/266	207/215	265/265	410/410	336/362	156/170	386/386	194/211	183/193	275/275	275/275	152/173	283/283	199/199	284/284
B434	169/185	255/255	173/183	364/364	190/206	350/350	408/413	290/317	179/179	257/266	207/215	265/276	410/410	336/336	156/170	353/353	194/194	183/193	265/278	275/275	152/173	275/283	199/213	278/278
B435	169/185	255/273	173/183	364/364	190/190	350/350	408/413	290/317	165/179	257/266	207/215	265/276	410/430	336/362	156/170	353/353	194/211	183/193	263/275	275/275	152/173	275/283	196/196	278/278
B436	169/185	255/273	173/173	364/364	190/206	350/352	408/413	317/317	165/179	266/266	207/215	265/265	410/430	336/362	156/156	353/353	194/194	183/193	275/275	275/275	152/152	275/283	199/213	278/278
B437	169/185	255/273	173/183	364/382	190/190	350/352	408/413	317/317	165/179	266/266	207/207	265/265	410/430	336/362	156/156	353/353	194/211	183/183	263/275	275/275	152/152	275/283	199/213	278/278
B438	169/185	255/273	173/173	364/364	190/206	350/350	408/413	317/317	165/179	266/266	207/215	265/276	410/410	336/336	156/156	353/353	194/194	183/183	275/275	275/275	152/173	283/283	199/213	278/278
B439	169/185	255/255	173/183	364/364	190/206	350/350	408/413	290/317	179/179	257/266	207/215	265/276	410/410	336/336	156/156	386/386	194/194	183/193	263/275	275/275	152/152	275/283	199/213	278/278
B440	185/185	255/273	173/183	364/364	190/206	350/350	408/413	317/317	165/179	266/266	207/215	265/276	410/410	336/336	156/170	353/353	194/194	183/183	263/275	275/275	152/173	275/283	199/213	278/278
B441	169/185	255/255	173/183	364/364	190/190	348/348	408/413	317/317	179/179	257/266	207/215	265/276	410/430	336/362	156/156	386/386	194/194	183/193	263/275	275/275	152/173	275/283	199/213	278/278
B442	169/185	255/273	173/173	364/364	190/190	350/352	408/408	290/317	165/179	266/266	207/215	265/265	410/430	336/362	156/170	353/353	194/194	183/183	275/275	273/273	152/152	275/283	196/213	284/284
B443	185/185	255/255	173/173	364/364	190/190	350/350	408/408	290/317	179/179	257/266	207/207	265/265	410/430	336/362	156/170	386/386	194/194	183/183	?/?	275/275	152/173	275/283	199/199	278/278
B444	185/185	255/255	173/173	364/382	190/190	350/350	408/408	290/317	179/179	266/266	207/215	265/276	410/430	336/362	156/170	386/386	194/211	183/183	275/275	275/275	152/173	275/283	199/199	284/284
B445	169/185	255/255	173/183	364/364	190/190	350/352	408/408	317/317	165/179	266/266	207/215	265/276	410/410	336/362	156/170	353/353	194/211	183/183	263/275	275/275	152/173	283/283	199/213	284/284
B446	169/185	255/255	173/183	364/382	190/190	350/352	408/408	317/317	179/179	257/266	207/207	265/276	410/410	336/336	156/156	386/386	194/194	183/183	263/275	275/275	152/152	283/283	199/199	284/284
B447	169/185	255/273	173/183	364/364	190/190	350/350	408/408	317/317	179/179	257/266	207/215	265/265	410/430	336/362	156/170	353/353	194/211	183/193	263/275	273/273	152/173	275/283	196/196	284/284
B448	185/185	255/255	173/173	364/382	190/190	350/350	408/408	317/317	179/179	266/266	207/215	265/276	410/430	336/362	156/170	386/386	194/194	183/193	275/275	275/275	152/173	275/283	199/213	284/284
B449	169/185	255/273	173/173	364/364	190/190	350/350	408/413	317/317	165/179	257/266	207/207	265/265	410/410	336/336	156/156	353/353	194/194	183/183	275/275	275/275	152/152	275/283	199/199	278/278
B450	169/185	255/255	173/173	364/382	190/190	350/350	408/408	317/317	179/179	266/266	207/207	265/276	410/430	336/362	156/170	386/386	194/211	183/183	275/275	275/275	152/173	275/283	199/213	284/284
B451	185/185	255/255	173/183	364/382	190/190	350/350	408/408	290/317	179/179	257/266	207/215	265/265	410/430	336/336	156/170	386/386	194/211	183/193	263/275	275/275	152/152	275/283	199/199	284/284
B452	185/185	255/273	173/183	364/382	190/190	350/350	408/408	317/317	165/179	266/266	207/215	265/265	410/430	336/362	156/156	353/353	194/211	183/183	263/275	275/275	152/152	275/283	199/199	284/284
B453	169/185	255/273	173/173	364/382	190/190	350/352	408/413	317/317	165/179	257/266	207/207	265/265	410/410	336/362	156/170	353/353	194/211	183/193	275/275	275/275	152/173	275/283	199/199	278/278
B454	185/185	255/255	173/173	364/382	190/206	350/350	408/408	290/317	165/179	266/266	207/215	265/265	410/410	336/336	156/170	353/353	194/194	183/193	275/275	275/275	152/173	283/283	199/199	278/278
B455	185/185	248/255	173/183	364/382	190/206	350/350	408/413	290/317	179/179	266/266	207/207	265/265	410/410	336/336	156/156	386/386	194/211	183/193	275/275	275/275	152/152	275/283	199/199	278/278
B456	185/185	255/273	173/183	364/382	190/190	350/350	408/413	290/317	179/179	257/266	207/207	265/265	410/430	336/362	156/170	386/386	194/194	183/193	263/275	275/275	152/173	275/283	199/199	278/278
B457	185/185	255/255	173/183	364/382	190/206	350/350	408/408	290/317	179/179	257/266	207/215	265/265	410/410	336/362	156/156	386/386	194/194	183/183	275/275	275/275	152/152	283/283	199/199	284/284
B458	169/185	255/273	173/183	364/382	190/206	350/350	408/408	290/317	179/179	266/266	207/207	265/276	410/430	336/362	156/170	386/386	194/211	183/183	263/275	275/275	152/173	275/283	199/213	284/284
B459	169/185	255/255	173/183	364/382	190/190	350/350	408/413	317/317	179/179	266/266	207/207	265/276	410/410	336/362	156/170	386/386	194/211	183/193	263/275	275/275	152/173	283/283	199/213	278/278
B460	169/185	255/273	173/183	364/382	190/206	350/352	408/408	317/317	179/179	257/266	207/215	265/276	410/410	336/336	156/170	355/355	194/194	183/193	263/275	275/275	152/152	283/283	199/213	284/284
B461	185/185	255/255	173/183	364/382	190/190	350/350	408/408	317/317	179/179	266/266	207/207	265/276	410/410	336/362	156/156	386/386	194/194	183/183	263/275	275/275	152/152	283/283	199/213	284/284
B462	169/185	255/273	173/183	364/364	190/206	350/350	408/413	290/317	179/179	266/266	207/215	265/265	410/410	336/362	156/156	386/386	194/194	183/183	275/275	275/275	152/173	275/283	199/213	278/278
B463	185/185	255/255	173/173	364/382	190/190	350/352	408/408	290/317	179/179	266/266	207/215	265/276	410/410	336/336	156/170	386/386	194/211	183/193	275/275	275/275	152/173	283/283	199/199	284/284
B464	169/185	255/255	173/183	364/382	190/206	350/352	408/408	317/317	165/179	266/266	207/215	265/265	410/410	336/362	156/170	386/386	194/194	183/183	263/275	275/275	152/173	275/283	199/199	284/284
B465	185/185	255/255	173/173	364/382	190/206	350/352	408/413	317/317	165/179	257/266	207/215	265/276	410/430	336/336	156/170	355/355	194/194	183/193	275/275	275/275	152/173	275/283	199/213	278/278
B466	169/185	255/273	173/183	364/382	190/206	350/352	408/408	317/317	165/179	257/266	207/215	265/265	410/430	336/362	156/170	355/355	194/194	183/193	263/275	275/275	152/152	283/283	199/213	284/284
B467	185/185	255/273	173/183	364/364	190/190	350/352	408/408	317/317	179/179	257/266	207/207	265/265	410/410	336/362	156/170	386/386	194/211	183/193	263/275	275/275	152/152	275/283	199/199	284/284
B468	185/185	255/273	173/173	364/364	190/206	350/350	408/413	317/317	179/179	257/266	207/215	265/265	410/430	336/362	156/156	386/386	194/194	183/183	275/275	275/275	152/152	275/283	199/213	278/278
B469	169/185	255/255	173/173	364/364	190/190	350/352	408/413	290/317	179/179	257/266	207/207	265/265	410/430	336/362	156/156	386/386	194/211	183/183	275/275	275/275	152/152	283/283	199/213	278/278
B470	185/185	255/255	173/173	364/382	190/206	350/352	408/408	317/317	179/179	257/266	207/215	265/265	410/430	336/362	156/170	386/386	194/211	183/183	275/275	275/275	152/173	283/283	199/213	284/284
B471	169/185	255/273	173/173	364/382	190/190	350/352	408/408	317/317	165/179	257/266	207/207	265/265	410/430	336/362	156/170	355/355	194/211	183/193	275/275	275/275	152/152	275/283	199/199	284/284
B472	169/185	255/255	173/173	364/364	190/206	350/352	408/413	290/317	179/179	257/266	207/215	265/276	410/430	336/362	156/170	386/386	194/211	183/193	263/275	275/275	152/173	283/283	199/213	278/278
B473	169/185	255/255	173/173	364/382	190/206	350/350	408/413	290/317	179/179	257/266	207/215	265/265	410/430	336/336	156/170	386/386	194/194	183/193	263/275	275/275	152/173	283/283	199/213	278/284
B474	169/185	255/273	173/173	364/364	190/190	350/350	408/413	290/317	165/179	257/266	207/207	265/276	410/430	336/362	156/156	355/355	194/211	183/193	263/275	275/275	152/152	275/283	199/213	278/278
B475	185/185	255/255	173/173	364/364	190/206	350/350	408/408	290/317	165/179	266/266	207/215	265/265	410/410	336/336	156/156	355/355	194/211	183/193	275/275	275/275	152/152	275/283	199/213	284/284
B476	185/185	255/255	173/183	364/364	190/206	348/350	408/408	317/317	179/179	257/266	207/215	265/265	410/410	336/336	156/170	386/386	194/194	183/193	275/275	275/275	152/173	275/283	199/199	284/284
B477	169/185	255/273	173/173	364/364	190/206	350/350	408/413	317/317	165/179	257/266	207/215	265/265	410/410	336/336	156/170	355/355	194/194	183/193	275/275	275/275	152/173	275/283	199/213	278/278
B478	185/185	255/273	173/183	364/364	190/206	350/350	408/408	317/317	165/179	257/266	207/215	265/265	410/410	336/362	156/156	355/355	194/211	183/183	275/275	275/275	152/152	275/283	199/199	284/284
B479	185/185	255/255	173/183	364/364	190/206	350/352	408/408	317/317	179/179	266/266	207/215	265/276	410/410	336/362	156/156	386/386	194/211	183/193	263/275	273/273	152/152	283/283	?/?	284/284
B480	169/185	255/273	173/173	364/364	190/206	350/352	408/413	290/317	165/179	266/266	207/215	265/265	410/410	336/362	156/170	355/355	194/211	183/183	275/275	275/275	152/152	283/283	199/213	278/278
B481	169/185	255/273	173/173	364/382	190/190	350/350	408/408	290/317	165/179	257/266	207/207	265/276	410/410	336/336	156/156	355/355	194/211	183/183	275/275	275/275	152/152	283/283	199/213	284/284
B482	169/185	255/273	173/173	364/382	190/206	350/352	408/408	290/317	179/179	266/266	207/215	265/265	410/410	336/336	156/170	386/386	194/211	183/183	275/275	275/275	152/173	275/283	199/213	284/284
B483	185/185	255/273	173/183	364/382	190/190	350/350	408/413	290/317	179/179	257/266	207/207	265/276	410/410	336/362	156/156	386/386	194/194	183/183	263/275	275/275	152/152	283/283	199/213	278/278
B484	185/185	255/255	173/183	364/382	190/206	350/350	408/413	317/317	179/179	266/266	207/207	265/276	410/430	336/362	156/156	386/386	194/211	183/183	263/275	275/275	152/152	283/283	199/213	284/284
B485	169/185	255/273	173/183	364/364	190/206	350/350	408/413	317/317	179/179	266/266	207/215	265/276	410/410	336/336	156/170	386/386	194/194	183/193	263/275	275/275	152/173	275/283	199/199	278/278
B486	185/185	255/273	173/183	364/364	190/190	350/350	408/408	290/317	165/179	257/266	?/?	265/276	410/430	336/362	156/170	355/355	194/211	183/193	263/275	275/275	152/173	283/283	199/213	278/284
B487	185/185	255/255	173/173	364/364	190/190	358/358	408/413	288/323	165/179	257/266	207/207	265/265	410/430	336/362	156/170	355/355	194/211	183/183	275/275	275/275	152/173	275/283	199/199	278/278
B488	169/185	255/255	173/173	364/382	190/190	350/350	408/413	290/317	179/179	266/266	207/215	265/265	410/430	336/336	156/170	386/386	194/211	183/183	275/275	275/275	152/152	283/283	199/199	278/278
B489	169/185	255/255	173/183	364/364	190/190	350/350	408/413	317/317	165/179	257/266	207/207	265/265	410/430	336/362	156/156	386/386	194/194	183/193	263/275	275/275	152/173	275/283	199/213	278/278
B490	169/185	255/255	173/183	364/364	190/190	350/350	408/408	317/317	179/179	257/266	207/207	265/265	410/410	336/336	156/156	386/386	194/211	183/183	275/275	275/275	152/173	283/283	199/199	284/284
B491	169/185	255/255	173/183	364/364	190/206	350/350	408/408	290/317	165/179	266/266	207/207	265/276	410/430	336/336	156/170	355/355	194/194	183/193	263/275	275/275	152/152	275/283	199/213	284/284
B492	185/185	255/255	173/183	364/364	190/190	350/350	408/413	290/317	179/179	266/266	207/207	265/265	410/410	336/362	156/156	386/386	194/194	183/183	263/275	275/275	152/173	283/283	199/199	278/278
B493	169/185	255/255	173/173	364/364	190/206	350/352	408/408	290/317	165/179	266/266	207/215	265/265	410/410	336/362	156/170	386/386	194/211	183/193	275/275	275/275	152/152	275/283	199/213	284/284
B494	169/185	255/255	173/183	364/364	190/190	350/352	408/408	290/317	165/179	257/266	207/207	265/265	410/430	336/362	156/170	355/355	194/211	183/193	263/275	275/275	152/173	283/283	199/199	284/284
B495	169/185	255/273	173/183	364/364	190/206	350/350	408/408	317/317	179/179	257/266	207/215	265/276	410/430	336/362	156/170	386/386	194/194	183/193	263/275	275/275	152/173	283/283	199/199	284/284
B496	185/190	255/255	173/183	364/382	190/190	350/350	408/408	317/317	165/179	266/266	207/207	265/265	410/410	336/336	156/156	355/355	194/194	183/193	263/275	275/275	152/173	275/283	199/199	284/284
B497	169/185	255/273	173/173	364/382	190/206	350/352	408/413	317/317	179/179	266/266	207/215	265/265	410/430	336/362	156/170	386/386	194/211	183/193	263/275	275/275	152/173	275/283	199/213	278/278
B498	185/185	255/273	173/183	364/364	190/190	350/352	408/413	317/317	165/179	266/266	207/215	265/276	410/430	336/362	156/156	355/355	194/194	183/183	263/275	273/273	152/152	283/283	?/?	278/278
B499	185/185	255/255	173/183	364/364	190/190	350/352	408/408	290/317	165/179	257/266	207/215	265/276	410/430	336/336	156/170	355/355	194/211	183/183	263/275	275/275	152/152	283/283	199/199	284/284
B500	169/185	255/255	173/173	364/382	190/206	350/352	408/408	290/317	165/179	266/266	207/215	265/276	410/410	336/362	156/170	386/386	194/194	183/193	275/275	275/275	152/173	275/283	199/213	284/284
B501	169/185	255/273	173/173	364/364	190/206	350/350	408/413	290/317	165/179	257/266	207/215	265/265	410/430	336/362	156/170	355/355	194/211	183/183	275/275	275/275	152/152	275/283	199/213	278/278
B502	169/185	255/255	173/173	364/382	190/206	350/352	408/413	317/317	179/179	266/266	207/215	265/265	410/410	336/362	156/170	355/355	194/194	183/183	275/275	275/275	152/152	275/283	199/213	278/278
B503	169/185	255/273	173/183	364/382	190/190	350/352	408/408	290/317	165/179	266/266	207/215	265/276	410/430	336/362	156/170	355/355	194/211	183/193	263/275	275/275	152/152	283/283	199/213	278/278
B504	169/185	255/273	173/183	364/364	190/190	350/350	408/413	290/317	165/179	257/266	207/215	265/276	410/410	336/336	156/170	355/355	194/211	183/193	263/275	275/275	152/152	275/283	199/199	278/278
B505	169/185	255/255	173/183	364/364	190/206	358/358	408/408	317/317	165/179	266/266	207/215	265/276	410/410	336/362	156/170	355/355	194/194	183/193	263/275	275/275	152/173	283/283	202/202	284/284
B506	185/185	255/255	173/173	364/364	190/206	350/350	408/413	290/317	165/179	266/266	207/207	265/276	410/430	336/362	156/156	355/355	194/211	183/183	263/275	275/275	152/152	275/283	199/213	278/278
B507	185/185	255/255	173/173	?/?	190/190	358/360	408/413	317/323	165/179	257/266	207/207	265/276	410/430	336/362	156/156	355/355	194/194	183/193	275/275	275/275	152/173	283/283	199/199	278/278
B508	169/185	255/273	173/173	364/364	190/190	358/358	408/413	290/323	165/179	257/266	207/215	265/265	410/410	336/336	156/170	355/355	194/211	183/193	275/275	275/275	152/173	275/283	199/199	278/278
B509	169/185	255/273	173/173	364/364	190/206	350/352	408/408	290/317	179/179	266/266	207/215	265/265	410/410	336/362	156/156	386/386	194/194	183/193	275/275	275/275	152/173	275/283	199/199	284/284
B510	169/185	255/273	173/173	364/382	190/190	350/350	408/413	317/317	179/179	266/266	207/207	265/265	410/430	336/362	156/156	386/386	194/211	183/183	275/275	275/275	152/152	275/283	199/213	278/278
B511	169/185	255/255	173/173	364/382	190/206	350/350	408/408	290/317	179/179	257/266	207/207	265/276	410/430	336/362	156/156	386/386	194/194	183/193	275/275	275/275	152/173	283/283	199/213	284/284
B512	185/185	255/255	173/173	364/382	190/206	350/350	408/408	290/317	179/179	257/266	207/207	265/276	410/430	336/362	156/156	386/386	194/194	183/193	263/275	275/275	152/173	275/283	199/213	284/284
B513	169/185	255/273	173/183	364/382	190/190	350/350	408/408	317/317	179/179	257/266	207/215	265/276	410/430	336/362	156/170	386/386	194/211	183/183	263/275	275/275	152/152	283/283	199/199	284/284
B514	169/185	255/255	173/183	364/364	190/206	350/352	408/413	317/317	165/179	257/266	207/215	265/276	410/410	336/336	156/170	355/355	194/194	183/193	263/275	275/275	152/173	283/283	199/199	278/278
B515	185/185	255/273	173/183	364/382	190/206	350/352	408/408	290/317	165/179	257/266	207/215	265/276	410/430	336/336	156/170	355/355	194/211	183/183	263/275	275/275	152/152	275/283	199/199	284/284
B516	185/185	255/255	173/173	364/382	190/206	350/350	408/408	290/317	179/179	266/266	207/215	265/265	410/410	336/336	156/170	386/386	194/211	183/193	275/275	275/275	152/173	275/283	199/199	284/284
B517	169/185	255/255	173/183	364/382	190/190	350/352	408/408	317/317	165/179	266/266	207/207	265/265	410/430	336/336	156/170	355/355	194/194	183/193	261/275	275/275	152/173	275/283	199/199	284/284
B518	169/185	255/273	173/183	364/382	190/190	350/352	408/408	317/317	165/179	257/266	207/207	265/276	410/430	336/362	156/156	355/355	194/211	183/193	263/275	275/275	152/173	275/283	199/199	284/284
B519	185/185	255/255	173/173	364/382	190/190	350/352	408/413	290/317	165/179	257/266	207/207	265/276	410/410	336/336	156/170	386/386	194/194	183/193	263/275	275/275	152/152	275/283	199/199	284/284
B520	169/185	255/255	173/173	364/364	190/190	350/352	408/408	317/317	179/179	257/266	207/207	265/265	410/430	336/336	156/156	386/386	194/194	183/183	275/275	275/275	152/173	275/283	199/213	284/284
B521	185/185	255/273	173/173	364/364	190/190	358/358	408/408	317/323	165/179	257/266	207/215	265/276	410/430	336/362	156/170	355/355	194/194	183/183	275/275	275/275	152/152	275/283	199/199	284/284
B522	169/185	255/273	173/183	364/382	190/190	350/352	408/408	317/317	179/179	266/266	207/215	265/265	410/410	336/362	156/170	386/386	194/211	183/193	263/275	275/275	152/173	275/283	199/213	284/284
B523	169/185	255/273	173/173	364/364	190/190	350/350	408/413	290/317	165/179	266/266	207/215	265/276	410/430	336/336	156/170	355/355	194/194	183/193	275/275	275/275	152/152	275/283	199/213	278/278
B524	169/185	255/255	173/183	364/364	190/190	350/350	408/408	290/317	179/179	257/266	207/215	265/276	410/410	336/362	156/170	386/386	194/211	183/183	263/275	275/275	152/173	283/283	199/199	278/278
B525	185/185	255/255	173/183	?/?	190/190	350/350	408/408	290/317	165/179	257/266	207/207	265/276	410/430	336/362	156/156	386/386	194/194	183/193	263/275	275/275	152/152	283/283	199/213	284/284
B526	169/185	255/273	173/173	364/364	190/206	350/352	408/413	317/317	179/179	257/266	207/215	265/265	410/430	336/362	156/170	386/386	194/194	183/183	275/275	275/275	152/152	283/283	199/213	278/278
B527	185/185	255/255	173/183	364/382	190/190	350/350	408/413	290/317	165/179	266/266	207/207	265/276	410/430	336/362	156/156	386/386	194/194	183/193	263/275	275/275	152/152	275/283	199/199	278/278
B528	169/185	255/255	173/183	364/364	190/206	358/358	408/413	290/323	179/179	257/266	207/207	265/265	410/430	336/362	156/156	386/386	194/211	183/193	263/275	275/275	152/152	283/283	199/213	278/278
B529	185/185	255/255	173/183	364/382	190/190	350/352	408/408	290/317	179/179	257/266	207/207	265/265	410/430	336/362	156/170	386/386	194/194	183/193	275/275	275/275	152/173	283/283	199/213	284/284
B530	185/185	255/273	173/173	364/364	190/206	350/352	408/408	290/317	165/179	257/266	207/215	265/265	410/410	336/336	156/170	355/355	194/194	183/183	275/275	275/275	152/152	275/283	199/199	284/284
B531	185/185	255/255	173/173	364/382	190/206	350/352	408/408	317/317	165/179	257/266	207/207	265/276	410/410	336/336	156/156	355/355	194/194	183/183	263/275	273/273	152/152	275/283	?/?	284/284
B532	169/185	255/255	173/183	364/382	190/206	350/350	408/408	290/317	165/179	257/266	207/215	265/276	410/430	336/362	156/170	386/386	194/211	183/193	263/275	275/275	152/152	283/283	199/199	284/284
B533	169/185	255/255	173/183	364/382	190/206	350/350	408/408	317/317	179/179	266/266	207/215	265/265	410/430	336/362	156/170	355/355	194/211	183/183	275/275	275/275	152/173	275/283	199/213	284/284
B534	169/185	255/273	173/173	364/382	190/206	350/352	408/413	290/290	165/179	257/266	207/215	265/265	410/430	336/362	156/170	355/355	194/211	183/193	275/275	275/275	152/152	275/283	199/213	278/278
B535	185/185	255/255	173/183	364/382	190/206	350/350	408/413	290/317	179/179	266/266	207/207	265/276	410/410	336/362	156/156	386/386	194/194	183/183	263/275	275/275	152/152	275/283	199/213	278/278
B536	185/185	255/255	173/183	364/382	190/206	350/352	408/413	317/317	179/179	266/266	207/215	265/265	410/410	336/362	156/156	386/386	194/211	183/193	263/275	275/275	152/152	275/283	199/213	278/278
B537	169/185	255/273	173/173	364/364	190/212	358/358	408/408	323/323	165/179	266/266	207/215	265/276	410/410	336/362	156/170	355/355	194/194	183/183	275/275	275/275	152/152	283/283	199/213	284/284
B538	169/185	255/255	173/173	364/382	190/206	350/352	408/413	290/317	179/179	257/266	207/207	265/276	410/410	336/362	156/156	386/386	194/211	183/183	275/275	275/275	152/152	283/283	199/213	278/278
B539	185/185	255/255	173/183	364/364	190/190	350/350	408/413	317/317	165/179	257/266	207/207	265/276	410/430	336/336	156/156	355/386	194/194	183/183	263/275	275/275	152/152	283/283	199/213	278/278
B540	169/185	255/273	173/183	364/382	190/190	350/350	408/408	317/317	179/179	257/266	207/215	265/265	410/410	336/362	156/170	386/386	194/194	183/183	263/275	275/275	152/173	283/283	199/199	284/284
B541	185/185	255/255	173/173	364/364	190/206	350/352	408/413	290/317	179/179	257/266	207/215	265/265	410/430	336/336	156/170	386/386	194/194	183/193	275/275	275/275	152/152	283/283	199/213	278/278
B542	185/185	255/255	173/183	364/382	190/190	350/350	408/413	317/317	179/179	257/266	207/215	265/276	410/430	336/336	156/170	?/?	194/211	183/193	263/275	275/275	152/173	283/283	199/199	278/278
B543	185/185	255/255	173/173	364/382	190/190	350/350	408/408	290/317	179/179	266/266	207/207	265/265	410/410	336/362	156/170	386/386	194/194	183/183	275/275	275/275	152/152	275/283	199/213	284/284
B544	185/185	255/255	173/183	364/382	190/206	350/352	408/413	290/317	179/179	257/266	207/215	265/265	410/430	336/336	156/170	386/386	194/194	183/193	275/275	275/275	152/173	283/283	199/213	278/278
B545	169/185	255/273	173/183	364/364	190/190	350/350	408/413	317/317	179/179	266/266	207/215	265/276	410/410	336/336	156/156	386/386	194/211	183/193	263/275	275/275	152/152	275/283	199/213	284/284
B546	169/185	255/255	173/173	364/382	190/190	350/350	408/408	290/317	179/179	257/266	207/207	265/276	410/410	336/362	156/156	386/386	194/211	183/193	275/275	275/275	152/152	283/283	199/199	278/278
B547	169/185	255/273	173/183	364/382	190/206	350/352	408/408	317/317	165/179	266/266	207/215	265/276	410/410	336/362	156/156	355/355	194/211	183/193	263/275	275/275	152/173	275/283	199/213	284/284
B548	169/185	255/255	173/183	364/382	190/206	350/352	408/413	290/317	165/179	266/266	207/215	265/265	410/430	336/362	156/170	353/353	194/211	183/193	275/275	275/275	152/173	275/283	199/213	278/278
B549	185/185	255/255	173/183	364/382	190/190	350/350	408/413	317/317	165/179	266/266	207/207	265/265	410/410	336/362	156/156	386/386	194/194	183/183	263/275	275/275	152/152	275/283	199/199	278/278
B550	169/185	255/273	173/173	364/364	190/190	350/352	408/413	290/317	165/179	257/266	207/207	265/265	410/410	336/362	156/156	353/353	194/211	183/193	275/275	275/275	152/152	283/283	199/213	278/278
B551	169/185	255/255	173/173	364/382	190/190	350/352	408/408	290/317	179/179	266/266	207/207	265/265	410/430	336/336	156/170	386/386	194/194	183/193	275/275	275/275	152/173	283/283	199/199	284/284
B552	185/185	255/255	173/183	?/?	190/206	358/358	408/408	317/323	179/179	266/266	207/215	265/276	410/410	336/362	156/170	386/386	194/211	183/183	263/275	275/275	152/152	283/283	199/199	284/284
B553	185/185	255/255	173/173	364/364	190/206	350/350	408/413	317/317	179/179	257/266	207/215	265/265	410/430	336/336	156/170	386/386	194/194	183/183	275/275	275/275	152/152	283/283	199/213	278/278
B554	185/185	255/273	173/173	364/364	190/190	350/350	408/413	290/317	179/179	257/266	207/215	265/265	410/430	336/362	156/170	386/386	194/209	183/183	275/275	275/275	152/152	275/283	199/199	278/278
B555	185/185	255/273	173/173	364/382	190/206	350/352	408/413	290/317	165/179	257/266	207/215	265/265	410/430	336/336	156/170	353/353	194/211	183/193	275/275	275/275	152/173	283/283	199/199	278/278
B556	169/185	255/273	173/183	364/364	190/206	350/352	408/408	290/317	165/179	257/266	207/207	265/276	410/410	336/362	156/156	353/353	194/194	183/193	263/275	275/275	152/152	283/283	199/199	284/284
B557	185/185	255/273	173/173	364/382	190/206	350/352	408/408	317/317	179/179	257/266	207/215	265/265	410/430	336/362	156/170	386/386	194/194	183/183	275/285	275/275	152/173	275/283	199/199	284/284
B558	185/185	255/255	173/183	364/382	190/190	350/350	408/408	317/317	179/179	266/266	207/207	265/265	410/430	336/362	156/170	386/386	194/194	183/193	263/275	275/275	152/173	283/283	199/199	284/284
B559	169/185	255/255	173/173	364/364	190/190	350/352	408/413	317/317	179/179	266/266	207/207	265/276	410/430	336/336	156/170	386/386	194/211	183/193	275/275	275/275	152/173	275/283	199/213	278/278
B560	185/185	255/255	173/173	364/364	190/206	350/352	408/413	317/317	179/179	266/266	207/215	265/265	410/430	336/336	156/156	386/386	194/211	183/193	275/275	275/275	152/173	275/283	199/213	278/278
B561	169/185	255/255	173/183	364/364	190/206	350/352	408/413	317/317	179/179	266/266	207/215	265/276	410/410	336/362	156/156	386/386	194/194	183/183	275/275	275/275	152/152	275/283	199/213	278/278
B562	185/185	255/273	173/173	364/382	190/206	350/352	408/408	290/317	165/179	266/266	207/207	265/265	410/410	336/362	156/156	353/353	194/211	183/193	275/275	275/275	152/152	283/283	199/199	284/284
B563	185/185	255/273	173/173	364/364	190/190	350/350	408/408	317/317	165/179	257/266	207/207	265/276	410/430	336/336	156/156	353/353	194/211	183/193	263/275	275/275	152/152	283/283	199/213	284/284
B564	169/185	255/273	173/183	364/364	190/206	350/352	408/408	317/317	165/179	266/266	207/215	265/276	410/430	336/336	156/170	353/353	194/211	183/183	263/275	275/275	152/173	283/283	199/199	284/284
B565	185/185	255/255	173/183	364/364	190/190	350/350	408/408	290/317	179/179	257/266	207/215	265/276	410/410	336/362	156/170	386/386	194/194	183/183	263/275	275/275	152/152	283/283	199/199	284/284
B566	169/185	255/255	173/183	364/364	190/206	350/350	408/413	290/317	179/179	257/266	207/215	265/276	410/410	336/362	156/170	386/386	194/211	183/183	263/275	275/275	152/152	283/283	199/199	278/278
B567	?/?	255/273	173/183	364/364	190/190	350/350	408/408	290/317	165/179	257/266	207/207	265/265	410/430	336/362	156/156	353/353	194/194	183/183	263/275	275/275	152/173	283/283	199/199	284/284
B568	169/185	255/255	173/183	364/364	190/190	350/350	408/413	290/317	165/179	257/266	207/207	265/276	410/410	336/336	156/156	386/386	194/194	183/183	263/275	275/275	152/152	275/283	199/213	278/278
B569	185/185	255/255	173/173	364/382	190/190	350/350	408/413	317/317	179/179	?/?	207/207	265/265	410/410	336/362	156/156	386/386	194/211	183/183	275/275	275/275	152/152	283/283	199/199	278/278
B570	169/185	255/255	173/173	364/382	190/190	350/350	408/413	317/317	179/179	266/266	207/207	265/265	410/410	336/362	156/156	386/386	?/?	186/186	282/282	275/275	152/173	275/283	199/213	278/278
B571	185/185	255/273	173/183	364/382	190/190	350/350	?/?	317/317	179/179	266/266	207/215	265/276	410/430	336/336	156/170	353/353	194/194	183/193	263/275	275/275	152/173	275/283	199/213	284/284
B572	185/185	255/273	173/173	364/364	190/190	350/350	408/413	317/317	179/179	257/266	207/207	265/276	410/430	336/362	156/156	386/386	194/194	183/193	275/275	275/275	152/152	283/283	199/213	278/278
B573	185/185	255/273	173/173	364/382	190/206	350/352	?/?	290/317	179/179	266/266	207/215	265/265	410/430	336/336	156/170	386/386	194/211	183/183	275/275	275/275	152/173	283/283	199/199	284/284
B574	185/185	255/255	173/183	364/382	190/206	350/350	408/413	290/317	179/179	257/266	207/215	276/276	410/410	336/362	156/170	386/386	194/211	183/193	263/275	275/275	152/173	283/283	199/213	278/278
B575	169/185	255/273	173/183	364/382	190/206	350/350	408/408	290/317	165/179	266/266	207/207	265/276	410/410	336/336	156/156	355/386	194/211	183/193	263/275	275/275	152/152	283/283	199/199	284/284
B576	185/185	255/273	173/183	364/364	190/206	350/350	408/413	290/317	165/179	266/266	207/215	265/276	410/430	336/362	156/156	353/353	194/194	183/193	263/275	275/275	152/152	283/283	199/199	278/278
B577	185/185	255/255	173/183	364/364	190/206	350/352	408/408	290/317	179/179	266/266	207/207	265/276	410/430	336/362	156/156	386/386	194/194	183/193	263/275	275/275	152/173	283/283	199/213	284/284
B578	169/185	255/255	173/173	364/364	190/190	350/352	408/408	317/317	179/179	266/266	207/207	265/265	410/430	336/336	156/170	353/353	194/194	183/193	275/275	275/275	152/152	275/283	199/213	284/284
B579	185/185	255/273	173/183	364/382	190/206	350/352	408/413	290/317	179/179	257/266	207/207	265/276	410/430	336/362	156/170	386/386	194/211	183/183	263/275	275/275	152/152	283/283	199/213	278/278
B580	185/185	255/255	173/173	364/364	190/190	350/350	408/413	317/317	179/179	257/266	207/215	265/265	410/430	336/336	156/170	386/386	194/194	183/193	275/275	275/275	152/173	275/283	199/199	278/278
B581	169/185	255/273	173/183	364/364	190/190	350/352	408/413	317/317	179/179	257/266	207/207	265/265	410/410	336/336	156/156	386/386	194/211	183/193	263/275	275/275	152/152	275/283	199/213	278/278
B582	169/185	255/273	173/173	364/382	190/190	350/352	408/413	290/317	165/179	257/266	207/215	265/276	410/410	336/336	156/156	353/353	194/194	183/193	263/275	275/275	152/152	283/283	199/213	278/278
B583	169/185	255/255	173/173	364/364	190/190	350/352	408/413	290/317	179/179	257/266	207/215	265/265	410/430	336/336	156/170	386/386	194/211	183/193	275/275	275/275	152/152	275/283	199/199	278/278
B584	169/185	255/255	173/173	364/382	190/206	350/350	408/413	290/317	179/179	266/266	207/215	265/265	410/410	336/362	156/170	386/386	194/194	183/183	275/275	275/275	152/173	275/283	199/199	278/278
B585	185/185	255/255	173/183	364/382	190/190	350/352	408/408	290/317	165/179	257/266	207/207	265/276	410/430	336/362	156/156	353/353	194/194	183/193	263/275	275/275	152/173	283/283	199/213	284/284
B586	185/185	255/273	173/183	364/364	190/190	350/352	408/408	290/317	165/179	257/266	207/215	265/276	410/430	336/362	156/170	353/353	194/194	183/183	263/275	275/275	152/173	283/283	199/199	284/284
B587	185/185	255/255	173/173	364/364	190/206	350/352	408/408	290/317	179/179	257/266	207/215	265/265	410/410	336/362	156/156	386/386	194/194	183/193	275/275	275/275	152/173	275/283	199/213	284/284
B588	185/185	255/255	173/183	364/382	190/206	350/352	408/413	290/317	165/179	257/266	207/215	265/265	410/430	336/362	156/156	353/353	194/211	183/183	275/275	275/275	152/152	275/283	199/213	278/278
B589	185/185	255/273	173/173	364/382	190/206	350/352	408/408	290/317	165/179	257/266	207/215	265/265	410/410	336/336	156/170	353/353	194/211	183/193	275/275	275/275	152/173	283/283	199/199	284/284
B590	185/185	255/273	173/183	364/364	190/190	350/352	408/413	317/317	165/179	266/266	207/215	265/276	410/430	336/362	156/156	353/353	194/211	183/193	275/275	273/273	152/173	275/283	196/196	278/278
B591	169/185	255/255	173/183	364/364	190/206	350/352	408/408	317/317	179/179	257/266	207/215	265/276	410/430	336/336	170/170	386/386	194/211	183/193	263/275	275/275	152/152	283/283	199/199	278/284
B592	169/185	?/?	173/183	364/364	190/206	350/352	408/408	290/317	165/179	257/266	207/215	265/265	410/430	336/336	156/170	353/353	194/194	183/193	263/275	275/275	152/152	283/283	199/199	284/284
B593	185/185	255/273	173/183	364/382	190/190	350/350	408/413	290/317	179/179	266/266	207/207	265/265	410/430	336/362	156/170	386/386	194/194	183/193	263/275	275/275	152/173	283/283	199/213	284/284
B594	169/185	255/255	173/183	364/364	190/206	350/350	408/408	317/317	179/179	266/266	207/215	265/276	410/410	336/336	156/156	386/386	194/211	183/193	263/275	275/275	152/173	275/283	199/199	284/284
B595	169/185	255/273	173/173	364/364	190/190	350/352	408/408	317/317	165/179	266/266	207/215	265/276	410/430	336/336	156/170	353/353	194/211	183/183	275/275	275/275	152/173	283/283	199/213	284/284
B596	169/185	255/273	173/183	364/364	190/190	350/352	408/408	317/317	165/179	257/266	207/207	265/276	410/430	336/362	156/170	353/353	194/194	183/193	275/275	275/275	152/152	283/283	199/199	284/284
B597	185/185	255/255	173/183	364/364	190/190	350/350	408/413	290/317	165/179	266/266	207/215	265/265	410/410	336/336	156/170	355/386	194/211	183/193	263/275	275/275	152/152	275/283	199/199	278/278
B598	169/185	255/273	173/183	364/364	190/190	350/352	408/413	290/317	165/179	257/266	207/215	265/276	410/430	336/336	156/170	353/353	194/211	183/193	263/275	275/275	152/173	283/283	199/199	278/278
B599	169/185	255/273	173/183	364/364	190/190	350/350	408/408	290/317	165/179	257/266	207/207	265/276	410/410	336/362	156/170	353/353	194/194	183/183	263/275	275/275	152/173	283/283	199/199	284/284
B600	185/185	255/255	173/173	364/382	190/190	350/352	408/413	290/317	179/179	257/266	207/207	265/265	410/430	336/336	156/170	386/386	194/211	183/193	275/275	275/275	152/152	275/283	199/199	278/278
B601	185/185	255/273	173/183	364/364	190/206	350/350	408/408	290/317	165/179	257/266	207/207	265/265	410/430	336/336	156/156	386/386	194/194	183/193	263/275	275/275	152/173	283/283	199/213	284/284
B602	185/185	255/255	173/173	364/382	190/206	350/350	408/413	290/317	179/179	257/266	207/207	265/276	410/430	336/336	156/170	386/386	194/211	183/193	275/275	275/275	152/173	283/283	199/199	278/278
B603	169/185	255/255	173/183	364/382	190/190	350/352	408/408	317/317	165/179	266/266	207/207	265/276	410/410	336/362	156/156	353/353	194/194	183/183	275/275	275/275	152/152	283/283	199/213	278/278
B604	185/185	255/273	173/173	364/364	190/206	350/352	408/408	290/317	165/179	266/266	207/207	265/265	410/410	336/336	156/170	353/353	194/211	183/183	275/275	275/275	152/173	275/283	199/199	284/284
B605	185/185	255/255	173/183	364/382	190/190	350/350	408/413	290/317	179/179	266/266	207/207	265/276	410/430	336/336	156/170	386/386	194/211	183/183	263/275	275/275	152/152	275/283	199/213	278/278
B606	185/185	255/255	173/173	364/364	190/190	350/350	408/413	317/317	165/179	257/266	207/215	265/276	410/410	336/362	156/170	353/353	194/211	183/193	263/275	275/275	152/173	275/283	199/199	284/284
B607	185/185	255/255	173/173	364/382	190/190	350/350	408/408	317/317	165/179	257/266	207/207	265/276	410/410	336/336	156/170	353/353	194/194	183/193	263/275	275/275	152/173	283/283	199/213	284/284
B608	169/185	255/273	173/173	364/364	190/190	350/352	408/413	317/317	165/179	257/266	207/207	265/276	410/410	336/362	156/156	353/353	194/194	183/193	263/275	275/275	152/152	283/283	199/199	278/278
B609	169/185	255/273	173/183	364/382	190/206	350/350	408/408	290/317	179/179	266/266	207/215	265/276	410/410	336/336	156/170	386/386	194/211	183/193	263/275	275/275	152/152	283/283	199/213	284/284
B610	185/185	255/255	173/183	364/382	190/190	350/352	408/413	290/317	179/179	257/266	207/207	265/276	410/410	336/362	156/156	386/386	194/211	183/183	263/275	275/275	152/152	283/283	199/199	278/278
B611	169/185	255/255	173/183	364/364	190/206	350/350	408/413	290/317	179/179	266/266	207/207	265/276	410/410	336/362	156/170	386/386	194/211	183/183	263/275	275/275	152/173	275/283	199/199	278/278
B612	185/185	255/255	173/173	364/382	190/190	350/352	408/413	290/317	179/179	257/266	207/207	265/265	410/410	336/362	156/170	386/386	194/194	183/183	275/275	275/275	152/173	283/283	199/199	278/278
B613	185/185	255/273	173/183	364/364	190/190	350/350	408/413	290/317	165/179	266/266	207/207	265/276	410/410	336/362	156/156	355/355	194/194	183/193	263/275	275/275	152/173	275/283	199/199	278/278
B614	185/185	255/273	173/173	364/382	190/190	350/352	408/408	317/317	179/179	266/266	207/207	265/276	410/430	336/362	156/156	386/386	194/211	183/183	275/275	275/275	152/152	275/283	199/199	284/284
B615	185/185	255/273	173/183	364/364	190/190	350/350	408/413	317/317	179/179	257/266	207/207	265/274	410/430	336/362	156/170	353/353	194/194	183/193	275/275	275/275	152/173	275/283	199/199	278/278
B616	169/185	255/273	173/173	364/382	190/206	?/?	408/408	290/323	165/179	266/266	207/207	265/276	410/430	336/336	156/156	353/353	194/211	183/193	275/275	275/275	152/173	283/283	199/213	284/284
